# Supplementary material for: Mathematical modeling of ovine footrot in the UK: the effect of Dichelobacter nodosus and Fusobacterium necrophorum on the disease dynamics
Source: Epidemics. 2017 Dec;21:13–20. doi: 10.1016/j.epidem.2017.04.001 (PMC5729202; doi:10.1016/j.epidem.2017.04.001)
Supplement: Supplementary file 2 [file mmc2.xls]

## Sheet: 60Sheep
ID	group	date	Recording day	week	feet1	feet2	foot	IDscore	FRscore	locoscore
1	T	38992	1	1	1	1	LF	2	0	1
1	T	38992	1	1	2	2	LH	2	0	1
1	T	38992	1	1	3	3	RF	0	0	1
1	T	38992	1	1	4	4	RH	2	0	1
1	T	38999	8	2	1	1	LF	1	0	2
1	T	38999	8	2	2	2	LH	0	0	2
1	T	38999	8	2	3	3	RF	0	0	2
1	T	38999	8	2	4	4	RH	0	0	2
1	T	39006	15	3	1	1	LF	0	0	0
1	T	39006	15	3	2	2	LH	0	0	0
1	T	39006	15	3	3	3	RF	0	0	0
1	T	39006	15	3	4	4	RH	0	0	0
1	T	39013	22	4	1	1	LF	3	0	1
1	T	39013	22	4	2	2	LH	2	0	1
1	T	39013	22	4	3	3	RF	3	0	1
1	T	39013	22	4	4	4	RH	2	0	1
1	T	39020	29	5	1	1	LF	3	0	2
1	T	39020	29	5	2	2	LH	2	0	2
1	T	39020	29	5	3	3	RF	3	0	2
1	T	39020	29	5	4	4	RH	1	0	2
2	T	38992	1	1	1	5	LF	0	0	0
2	T	38992	1	1	2	6	LH	0	0	0
2	T	38992	1	1	3	7	RF	0	0	0
2	T	38992	1	1	4	8	RH	0	0	0
2	T	38999	8	2	1	5	LF	0	0	1
2	T	38999	8	2	2	6	LH	1	0	1
2	T	38999	8	2	3	7	RF	1	0	1
2	T	38999	8	2	4	8	RH	1	0	1
2	T	39006	15	3	1	5	LF	0	0	1
2	T	39006	15	3	2	6	LH	0	0	1
2	T	39006	15	3	3	7	RF	0	0	1
2	T	39006	15	3	4	8	RH	0	0	1
2	T	39013	22	4	1	5	LF	2	0	2
2	T	39013	22	4	2	6	LH	1	0	2
2	T	39013	22	4	3	7	RF	0	0	2
2	T	39013	22	4	4	8	RH	2	4	2
2	T	39020	29	5	1	5	LF	3	0	2
2	T	39020	29	5	2	6	LH	1	0	2
2	T	39020	29	5	3	7	RF	4	0	2
2	T	39020	29	5	4	8	RH	2	0	2
3	T	38992	1	1	1	9	LF	0	0	2
3	T	38992	1	1	2	10	LH	0	0	2
3	T	38992	1	1	3	11	RF	0	0	2
3	T	38992	1	1	4	12	RH	0	0	2
3	T	38999	8	2	1	9	LF	0	0	1
3	T	38999	8	2	2	10	LH	1	0	1
3	T	38999	8	2	3	11	RF	0	0	1
3	T	38999	8	2	4	12	RH	0	0	1
3	T	39006	15	3	1	9	LF	0	0	1
3	T	39006	15	3	2	10	LH	0	0	1
3	T	39006	15	3	3	11	RF	0	0	1
3	T	39006	15	3	4	12	RH	0	0	1
3	T	39013	22	4	1	9	LF	0	0	0
3	T	39013	22	4	2	10	LH	1	0	0
3	T	39013	22	4	3	11	RF	0	0	0
3	T	39013	22	4	4	12	RH	0	0	0
3	T	39020	29	5	1	9	LF	0	0	1
3	T	39020	29	5	2	10	LH	1	0	1
3	T	39020	29	5	3	11	RF	0	0	1
3	T	39020	29	5	4	12	RH	1	0	1
4	T	38992	1	1	1	13	LF	0	0	2
4	T	38992	1	1	2	14	LH	1	0	2
4	T	38992	1	1	3	15	RF	0	0	2
4	T	38992	1	1	4	16	RH	1	0	2
4	T	38999	8	2	1	13	LF	0	0	2
4	T	38999	8	2	2	14	LH	1	0	2
4	T	38999	8	2	3	15	RF	1	0	2
4	T	38999	8	2	4	16	RH	1	0	2
4	T	39006	15	3	1	13	LF	0	0	2
4	T	39006	15	3	2	14	LH	0	0	2
4	T	39006	15	3	3	15	RF	0	0	2
4	T	39006	15	3	4	16	RH	0	0	2
4	T	39013	22	4	1	13	LF	1	0	2
4	T	39013	22	4	2	14	LH	2	0	2
4	T	39013	22	4	3	15	RF	1	3	2
4	T	39013	22	4	4	16	RH	2	0	2
4	T	39020	29	5	1	13	LF	1	0	1
4	T	39020	29	5	2	14	LH	1	0	1
4	T	39020	29	5	3	15	RF	1	1	1
4	T	39020	29	5	4	16	RH	1	0	1
5	T	38992	1	1	1	17	LF	0	0	0
5	T	38992	1	1	2	18	LH	0	0	0
5	T	38992	1	1	3	19	RF	0	0	0
5	T	38992	1	1	4	20	RH	0	0	0
5	T	38999	8	2	1	17	LF	0	0	0
5	T	38999	8	2	2	18	LH	0	0	0
5	T	38999	8	2	3	19	RF	0	0	0
5	T	38999	8	2	4	20	RH	0	0	0
5	T	39006	15	3	1	17	LF	0	0	0
5	T	39006	15	3	2	18	LH	0	0	0
5	T	39006	15	3	3	19	RF	0	0	0
5	T	39006	15	3	4	20	RH	0	0	0
5	T	39013	22	4	1	17	LF	1	0	0
5	T	39013	22	4	2	18	LH	1	0	0
5	T	39013	22	4	3	19	RF	0	0	0
5	T	39013	22	4	4	20	RH	1	0	0
5	T	39020	29	5	1	17	LF	0	0	0
5	T	39020	29	5	2	18	LH	1	0	0
5	T	39020	29	5	3	19	RF	0	0	0
5	T	39020	29	5	4	20	RH	0	0	0
6	T	38992	1	1	1	21	LF	0	0	0
6	T	38992	1	1	2	22	LH	0	0	0
6	T	38992	1	1	3	23	RF	0	0	0
6	T	38992	1	1	4	24	RH	0	0	0
6	T	38999	8	2	1	21	LF	0	0	1
6	T	38999	8	2	2	22	LH	1	0	1
6	T	38999	8	2	3	23	RF	0	0	1
6	T	38999	8	2	4	24	RH	0	0	1
6	T	39006	15	3	1	21	LF	0	0	0
6	T	39006	15	3	2	22	LH	0	0	0
6	T	39006	15	3	3	23	RF	0	0	0
6	T	39006	15	3	4	24	RH	0	0	0
6	T	39013	22	4	1	21	LF	2	0	0
6	T	39013	22	4	2	22	LH	2	0	0
6	T	39013	22	4	3	23	RF	2	0	0
6	T	39013	22	4	4	24	RH	2	0	0
6	T	39020	29	5	1	21	LF	2	0	1
6	T	39020	29	5	2	22	LH	1	0	1
6	T	39020	29	5	3	23	RF	1	0	1
6	T	39020	29	5	4	24	RH	1	0	1
7	T	38992	1	1	1	25	LF	0	0	1
7	T	38992	1	1	2	26	LH	1	0	1
7	T	38992	1	1	3	27	RF	0	0	1
7	T	38992	1	1	4	28	RH	1	0	1
7	T	38999	8	2	1	25	LF	0	0	1
7	T	38999	8	2	2	26	LH	0	0	1
7	T	38999	8	2	3	27	RF	0	0	1
7	T	38999	8	2	4	28	RH	1	0	1
7	T	39006	15	3	1	25	LF	0	0	1
7	T	39006	15	3	2	26	LH	0	0	1
7	T	39006	15	3	3	27	RF	0	0	1
7	T	39006	15	3	4	28	RH	1	0	1
7	T	39013	22	4	1	25	LF	2	0	1
7	T	39013	22	4	2	26	LH	2	0	1
7	T	39013	22	4	3	27	RF	2	0	1
7	T	39013	22	4	4	28	RH	3	0	1
7	T	39020	29	5	1	25	LF	2	0	1
7	T	39020	29	5	2	26	LH	2	0	1
7	T	39020	29	5	3	27	RF	1	0	1
7	T	39020	29	5	4	28	RH	2	0	1
8	T	38992	1	1	1	29	LF	0	0	1
8	T	38992	1	1	2	30	LH	1	0	1
8	T	38992	1	1	3	31	RF	2	0	1
8	T	38992	1	1	4	32	RH	0	0	1
8	T	38999	8	2	1	29	LF	0	0	0
8	T	38999	8	2	2	30	LH	0	0	0
8	T	38999	8	2	3	31	RF	0	0	0
8	T	38999	8	2	4	32	RH	1	0	0
8	T	39006	15	3	1	29	LF	0	0	1
8	T	39006	15	3	2	30	LH	0	0	1
8	T	39006	15	3	3	31	RF	0	0	1
8	T	39006	15	3	4	32	RH	2	0	1
8	T	39013	22	4	1	29	LF	1	0	0
8	T	39013	22	4	2	30	LH	1	0	0
8	T	39013	22	4	3	31	RF	1	0	0
8	T	39013	22	4	4	32	RH	1	0	0
8	T	39020	29	5	1	29	LF	1	0	2
8	T	39020	29	5	2	30	LH	2	0	2
8	T	39020	29	5	3	31	RF	2	4	2
8	T	39020	29	5	4	32	RH	4	0	2
9	T	38992	1	1	1	33	LF	0	0	0
9	T	38992	1	1	2	34	LH	0	0	0
9	T	38992	1	1	3	35	RF	0	0	0
9	T	38992	1	1	4	36	RH	0	0	0
9	T	38999	8	2	1	33	LF	0	0	0
9	T	38999	8	2	2	34	LH	1	0	0
9	T	38999	8	2	3	35	RF	0	0	0
9	T	38999	8	2	4	36	RH	0	0	0
9	T	39006	15	3	1	33	LF	0	0	0
9	T	39006	15	3	2	34	LH	0	0	0
9	T	39006	15	3	3	35	RF	0	0	0
9	T	39006	15	3	4	36	RH	0	0	0
9	T	39013	22	4	1	33	LF	1	0	1
9	T	39013	22	4	2	34	LH	2	0	1
9	T	39013	22	4	3	35	RF	1	0	1
9	T	39013	22	4	4	36	RH	1	0	1
9	T	39020	29	5	1	33	LF	0	0	1
9	T	39020	29	5	2	34	LH	1	0	1
9	T	39020	29	5	3	35	RF	0	0	1
9	T	39020	29	5	4	36	RH	2	0	1
10	T	38992	1	1	1	37	LF	0	0	0
10	T	38992	1	1	2	38	LH	0	0	0
10	T	38992	1	1	3	39	RF	0	0	0
10	T	38992	1	1	4	40	RH	0	0	0
10	T	38999	8	2	1	37	LF	0	0	1
10	T	38999	8	2	2	38	LH	0	0	1
10	T	38999	8	2	3	39	RF	0	0	1
10	T	38999	8	2	4	40	RH	0	0	1
10	T	39006	15	3	1	37	LF	0	0	0
10	T	39006	15	3	2	38	LH	0	0	0
10	T	39006	15	3	3	39	RF	0	0	0
10	T	39006	15	3	4	40	RH	0	0	0
10	T	39013	22	4	1	37	LF	1	0	1
10	T	39013	22	4	2	38	LH	1	0	1
10	T	39013	22	4	3	39	RF	1	0	1
10	T	39013	22	4	4	40	RH	1	0	1
10	T	39020	29	5	1	37	LF	0	0	1
10	T	39020	29	5	2	38	LH	0	0	1
10	T	39020	29	5	3	39	RF	0	0	1
10	T	39020	29	5	4	40	RH	0	0	1
11	T	38992	1	1	1	41	LF	0	0	0
11	T	38992	1	1	2	42	LH	0	0	0
11	T	38992	1	1	3	43	RF	0	0	0
11	T	38992	1	1	4	44	RH	0	0	0
11	T	38999	8	2	1	41	LF	1	0	1
11	T	38999	8	2	2	42	LH	0	0	1
11	T	38999	8	2	3	43	RF	1	0	1
11	T	38999	8	2	4	44	RH	0	0	1
11	T	39006	15	3	1	41	LF	1	0	0
11	T	39006	15	3	2	42	LH	0	0	0
11	T	39006	15	3	3	43	RF	0	0	0
11	T	39006	15	3	4	44	RH	0	0	0
11	T	39013	22	4	1	41	LF	1	0	1
11	T	39013	22	4	2	42	LH	1	0	1
11	T	39013	22	4	3	43	RF	1	0	1
11	T	39013	22	4	4	44	RH	1	0	1
11	T	39020	29	5	1	41	LF	0	0	0
11	T	39020	29	5	2	42	LH	0	0	0
11	T	39020	29	5	3	43	RF	0	0	0
11	T	39020	29	5	4	44	RH	0	0	0
12	T	38992	1	1	1	45	LF	0	0	0
12	T	38992	1	1	2	46	LH	0	0	0
12	T	38992	1	1	3	47	RF	0	0	0
12	T	38992	1	1	4	48	RH	0	0	0
12	T	38999	8	2	1	45	LF	1	0	0
12	T	38999	8	2	2	46	LH	0	0	0
12	T	38999	8	2	3	47	RF	0	0	0
12	T	38999	8	2	4	48	RH	0	0	0
12	T	39006	15	3	1	45	LF	0	0	0
12	T	39006	15	3	2	46	LH	0	0	0
12	T	39006	15	3	3	47	RF	0	0	0
12	T	39006	15	3	4	48	RH	0	0	0
12	T	39013	22	4	1	45	LF	1	0	0
12	T	39013	22	4	2	46	LH	2	0	0
12	T	39013	22	4	3	47	RF	1	0	0
12	T	39013	22	4	4	48	RH	2	0	0
12	T	39020	29	5	1	45	LF	1	0	0
12	T	39020	29	5	2	46	LH	1	0	0
12	T	39020	29	5	3	47	RF	1	0	0
12	T	39020	29	5	4	48	RH	0	0	0
13	T	38992	1	1	1	49	LF	0	0	0
13	T	38992	1	1	2	50	LH	0	0	0
13	T	38992	1	1	3	51	RF	0	0	0
13	T	38992	1	1	4	52	RH	1	0	0
13	T	38999	8	2	1	49	LF	0	0	1
13	T	38999	8	2	2	50	LH	0	0	1
13	T	38999	8	2	3	51	RF	0	0	1
13	T	38999	8	2	4	52	RH	1	0	1
13	T	39006	15	3	1	49	LF	0	0	0
13	T	39006	15	3	2	50	LH	0	0	0
13	T	39006	15	3	3	51	RF	0	0	0
13	T	39006	15	3	4	52	RH	0	0	0
13	T	39013	22	4	1	49	LF	1	0	1
13	T	39013	22	4	2	50	LH	2	0	1
13	T	39013	22	4	3	51	RF	1	0	1
13	T	39013	22	4	4	52	RH	2	0	1
13	T	39020	29	5	1	49	LF	0	0	0
13	T	39020	29	5	2	50	LH	0	0	0
13	T	39020	29	5	3	51	RF	0	0	0
13	T	39020	29	5	4	52	RH	0	0	0
14	T	38992	1	1	1	53	LF	0	2	2
14	T	38992	1	1	2	54	LH	0	0	2
14	T	38992	1	1	3	55	RF	0	0	2
14	T	38992	1	1	4	56	RH	0	0	2
14	T	38999	8	2	1	53	LF	0	0	2
14	T	38999	8	2	2	54	LH	0	0	2
14	T	38999	8	2	3	55	RF	0	0	2
14	T	38999	8	2	4	56	RH	2	0	2
14	T	39006	15	3	1	53	LF	0	0	0
14	T	39006	15	3	2	54	LH	0	0	0
14	T	39006	15	3	3	55	RF	0	0	0
14	T	39006	15	3	4	56	RH	0	0	0
14	T	39013	22	4	1	53	LF	2	2	4
14	T	39013	22	4	2	54	LH	0	0	4
14	T	39013	22	4	3	55	RF	0	0	4
14	T	39013	22	4	4	56	RH	1	0	4
14	T	39020	29	5	1	53	LF	0	0	1
14	T	39020	29	5	2	54	LH	0	0	1
14	T	39020	29	5	3	55	RF	0	1	1
14	T	39020	29	5	4	56	RH	0	1	1
15	T	38992	1	1	1	57	LF	0	0	0
15	T	38992	1	1	2	58	LH	0	0	0
15	T	38992	1	1	3	59	RF	0	0	0
15	T	38992	1	1	4	60	RH	0	0	0
15	T	38999	8	2	1	57	LF	0	0	0
15	T	38999	8	2	2	58	LH	0	0	0
15	T	38999	8	2	3	59	RF	0	0	0
15	T	38999	8	2	4	60	RH	0	0	0
15	T	39006	15	3	1	57	LF	0	0	0
15	T	39006	15	3	2	58	LH	0	0	0
15	T	39006	15	3	3	59	RF	0	0	0
15	T	39006	15	3	4	60	RH	0	0	0
15	T	39013	22	4	1	57	LF	0	0	0
15	T	39013	22	4	2	58	LH	1	0	0
15	T	39013	22	4	3	59	RF	0	0	0
15	T	39013	22	4	4	60	RH	1	0	0
15	T	39020	29	5	1	57	LF	1	0	0
15	T	39020	29	5	2	58	LH	0	0	0
15	T	39020	29	5	3	59	RF	0	0	0
15	T	39020	29	5	4	60	RH	0	0	0
16	T	38992	1	1	1	61	LF	0	0	0
16	T	38992	1	1	2	62	LH	0	0	0
16	T	38992	1	1	3	63	RF	0	0	0
16	T	38992	1	1	4	64	RH	0	0	0
16	T	38999	8	2	1	61	LF	1	0	1
16	T	38999	8	2	2	62	LH	0	0	1
16	T	38999	8	2	3	63	RF	0	0	1
16	T	38999	8	2	4	64	RH	0	0	1
16	T	39006	15	3	1	61	LF	0	0	0
16	T	39006	15	3	2	62	LH	0	0	0
16	T	39006	15	3	3	63	RF	0	0	0
16	T	39006	15	3	4	64	RH	0	0	0
16	T	39013	22	4	1	61	LF	0	0	0
16	T	39013	22	4	2	62	LH	0	0	0
16	T	39013	22	4	3	63	RF	0	0	0
16	T	39013	22	4	4	64	RH	0	0	0
16	T	39020	29	5	1	61	LF	1	0	1
16	T	39020	29	5	2	62	LH	1	0	1
16	T	39020	29	5	3	63	RF	1	0	1
16	T	39020	29	5	4	64	RH	2	0	1
17	T	38992	1	1	1	65	LF	0	0	1
17	T	38992	1	1	2	66	LH	0	0	1
17	T	38992	1	1	3	67	RF	0	0	1
17	T	38992	1	1	4	68	RH	0	0	1
17	T	38999	8	2	1	65	LF	0	0	0
17	T	38999	8	2	2	66	LH	0	0	0
17	T	38999	8	2	3	67	RF	0	0	0
17	T	38999	8	2	4	68	RH	0	0	0
17	T	39006	15	3	1	65	LF	0	0	0
17	T	39006	15	3	2	66	LH	0	0	0
17	T	39006	15	3	3	67	RF	0	0	0
17	T	39006	15	3	4	68	RH	0	0	0
17	T	39013	22	4	1	65	LF	0	0	0
17	T	39013	22	4	2	66	LH	0	0	0
17	T	39013	22	4	3	67	RF	0	0	0
17	T	39013	22	4	4	68	RH	2	0	0
17	T	39020	29	5	1	65	LF	0	0	0
17	T	39020	29	5	2	66	LH	0	0	0
17	T	39020	29	5	3	67	RF	0	0	0
17	T	39020	29	5	4	68	RH	0	0	0
18	T	38992	1	1	1	69	LF	0	0	1
18	T	38992	1	1	2	70	LH	0	0	1
18	T	38992	1	1	3	71	RF	0	0	1
18	T	38992	1	1	4	72	RH	0	0	1
18	T	38999	8	2	1	69	LF	0	0	1
18	T	38999	8	2	2	70	LH	0	0	1
18	T	38999	8	2	3	71	RF	0	0	1
18	T	38999	8	2	4	72	RH	0	0	1
18	T	39006	15	3	1	69	LF	0	0	1
18	T	39006	15	3	2	70	LH	0	0	1
18	T	39006	15	3	3	71	RF	0	0	1
18	T	39006	15	3	4	72	RH	0	0	1
18	T	39013	22	4	1	69	LF	2	0	1
18	T	39013	22	4	2	70	LH	2	0	1
18	T	39013	22	4	3	71	RF	2	0	1
18	T	39013	22	4	4	72	RH	2	0	1
18	T	39020	29	5	1	69	LF	3	0	1
18	T	39020	29	5	2	70	LH	1	0	1
18	T	39020	29	5	3	71	RF	2	0	1
18	T	39020	29	5	4	72	RH	1	0	1
19	T	38992	1	1	1	73	LF	0	0	0
19	T	38992	1	1	2	74	LH	0	0	0
19	T	38992	1	1	3	75	RF	0	0	0
19	T	38992	1	1	4	76	RH	0	0	0
19	T	38999	8	2	1	73	LF	0	0	0
19	T	38999	8	2	2	74	LH	0	0	0
19	T	38999	8	2	3	75	RF	0	0	0
19	T	38999	8	2	4	76	RH	0	0	0
19	T	39006	15	3	1	73	LF	0	0	0
19	T	39006	15	3	2	74	LH	0	0	0
19	T	39006	15	3	3	75	RF	0	0	0
19	T	39006	15	3	4	76	RH	0	0	0
19	T	39013	22	4	1	73	LF	1	0	0
19	T	39013	22	4	2	74	LH	1	0	0
19	T	39013	22	4	3	75	RF	1	0	0
19	T	39013	22	4	4	76	RH	1	0	0
19	T	39020	29	5	1	73	LF	2	0	1
19	T	39020	29	5	2	74	LH	1	0	1
19	T	39020	29	5	3	75	RF	2	0	1
19	T	39020	29	5	4	76	RH	1	0	1
20	T	38992	1	1	1	77	LF	0	0	0
20	T	38992	1	1	2	78	LH	0	0	0
20	T	38992	1	1	3	79	RF	0	0	0
20	T	38992	1	1	4	80	RH	0	0	0
20	T	38999	8	2	1	77	LF	0	0	0
20	T	38999	8	2	2	78	LH	0	0	0
20	T	38999	8	2	3	79	RF	0	0	0
20	T	38999	8	2	4	80	RH	0	0	0
20	T	39006	15	3	1	77	LF	0	0	0
20	T	39006	15	3	2	78	LH	0	0	0
20	T	39006	15	3	3	79	RF	0	0	0
20	T	39006	15	3	4	80	RH	0	0	0
20	T	39013	22	4	1	77	LF	2	0	0
20	T	39013	22	4	2	78	LH	2	0	0
20	T	39013	22	4	3	79	RF	2	0	0
20	T	39013	22	4	4	80	RH	2	0	0
20	T	39020	29	5	1	77	LF	0	0	0
20	T	39020	29	5	2	78	LH	0	0	0
20	T	39020	29	5	3	79	RF	0	0	0
20	T	39020	29	5	4	80	RH	0	0	0
21	T	38992	1	1	1	81	LF	0	0	1
21	T	38992	1	1	2	82	LH	0	0	1
21	T	38992	1	1	3	83	RF	0	0	1
21	T	38992	1	1	4	84	RH	1	0	1
21	T	38999	8	2	1	81	LF	0	0	1
21	T	38999	8	2	2	82	LH	0	0	1
21	T	38999	8	2	3	83	RF	0	0	1
21	T	38999	8	2	4	84	RH	0	0	1
21	T	39006	15	3	1	81	LF	0	0	1
21	T	39006	15	3	2	82	LH	0	0	1
21	T	39006	15	3	3	83	RF	0	0	1
21	T	39006	15	3	4	84	RH	0	0	1
21	T	39013	22	4	1	81	LF	1	0	1
21	T	39013	22	4	2	82	LH	1	0	1
21	T	39013	22	4	3	83	RF	1	0	1
21	T	39013	22	4	4	84	RH	0	0	1
21	T	39020	29	5	1	81	LF	0	0	0
21	T	39020	29	5	2	82	LH	0	0	0
21	T	39020	29	5	3	83	RF	0	0	0
21	T	39020	29	5	4	84	RH	0	0	0
22	T	38992	1	1	1	85	LF	0	0	1
22	T	38992	1	1	2	86	LH	0	0	1
22	T	38992	1	1	3	87	RF	0	0	1
22	T	38992	1	1	4	88	RH	0	0	1
22	T	38999	8	2	1	85	LF	0	0	1
22	T	38999	8	2	2	86	LH	0	0	1
22	T	38999	8	2	3	87	RF	0	0	1
22	T	38999	8	2	4	88	RH	0	0	1
22	T	39006	15	3	1	85	LF	0	0	1
22	T	39006	15	3	2	86	LH	0	0	1
22	T	39006	15	3	3	87	RF	0	0	1
22	T	39006	15	3	4	88	RH	0	0	1
22	T	39013	22	4	1	85	LF	2	0	1
22	T	39013	22	4	2	86	LH	1	0	1
22	T	39013	22	4	3	87	RF	1	0	1
22	T	39013	22	4	4	88	RH	1	0	1
22	T	39020	29	5	1	85	LF	4	0	2
22	T	39020	29	5	2	86	LH	1	0	2
22	T	39020	29	5	3	87	RF	2	0	2
22	T	39020	29	5	4	88	RH	1	0	2
23	T	38992	1	1	1	89	LF	0	0	0
23	T	38992	1	1	2	90	LH	0	0	0
23	T	38992	1	1	3	91	RF	0	0	0
23	T	38992	1	1	4	92	RH	0	0	0
23	T	38999	8	2	1	89	LF	0	0	1
23	T	38999	8	2	2	90	LH	0	0	1
23	T	38999	8	2	3	91	RF	0	0	1
23	T	38999	8	2	4	92	RH	2	0	1
23	T	39006	15	3	1	89	LF	0	0	1
23	T	39006	15	3	2	90	LH	0	0	1
23	T	39006	15	3	3	91	RF	0	0	1
23	T	39006	15	3	4	92	RH	0	0	1
23	T	39013	22	4	1	89	LF	2	0	0
23	T	39013	22	4	2	90	LH	2	0	0
23	T	39013	22	4	3	91	RF	2	0	0
23	T	39013	22	4	4	92	RH	2	0	0
23	T	39020	29	5	1	89	LF	2	0	0
23	T	39020	29	5	2	90	LH	1	0	0
23	T	39020	29	5	3	91	RF	0	0	0
23	T	39020	29	5	4	92	RH	1	0	0
24	T	38992	1	1	1	93	LF	0	0	1
24	T	38992	1	1	2	94	LH	1	0	1
24	T	38992	1	1	3	95	RF	0	0	1
24	T	38992	1	1	4	96	RH	0	0	1
24	T	38999	8	2	1	93	LF	0	0	0
24	T	38999	8	2	2	94	LH	1	0	0
24	T	38999	8	2	3	95	RF	0	0	0
24	T	38999	8	2	4	96	RH	1	0	0
24	T	39006	15	3	1	93	LF	0	0	0
24	T	39006	15	3	2	94	LH	0	0	0
24	T	39006	15	3	3	95	RF	0	0	0
24	T	39006	15	3	4	96	RH	0	0	0
24	T	39013	22	4	1	93	LF	1	0	0
24	T	39013	22	4	2	94	LH	2	0	0
24	T	39013	22	4	3	95	RF	1	0	0
24	T	39013	22	4	4	96	RH	2	0	0
24	T	39020	29	5	1	93	LF	0	0	0
24	T	39020	29	5	2	94	LH	2	0	0
24	T	39020	29	5	3	95	RF	0	0	0
24	T	39020	29	5	4	96	RH	2	0	0
25	T	38992	1	1	1	97	LF	0	0	0
25	T	38992	1	1	2	98	LH	0	0	0
25	T	38992	1	1	3	99	RF	0	0	0
25	T	38992	1	1	4	100	RH	0	0	0
25	T	38999	8	2	1	97	LF	0	0	0
25	T	38999	8	2	2	98	LH	0	0	0
25	T	38999	8	2	3	99	RF	0	0	0
25	T	38999	8	2	4	100	RH	0	0	0
25	T	39006	15	3	1	97	LF	0	0	0
25	T	39006	15	3	2	98	LH	0	0	0
25	T	39006	15	3	3	99	RF	0	0	0
25	T	39006	15	3	4	100	RH	0	0	0
25	T	39013	22	4	1	97	LF	1	0	0
25	T	39013	22	4	2	98	LH	2	0	0
25	T	39013	22	4	3	99	RF	2	0	0
25	T	39013	22	4	4	100	RH	2	0	0
25	T	39020	29	5	1	97	LF	2	0	0
25	T	39020	29	5	2	98	LH	1	0	0
25	T	39020	29	5	3	99	RF	1	0	0
25	T	39020	29	5	4	100	RH	0	0	0
26	T	38992	1	1	1	101	LF	0	0	0
26	T	38992	1	1	2	102	LH	0	0	0
26	T	38992	1	1	3	103	RF	0	0	0
26	T	38992	1	1	4	104	RH	1	0	0
26	T	38999	8	2	1	101	LF	0	0	0
26	T	38999	8	2	2	102	LH	0	0	0
26	T	38999	8	2	3	103	RF	0	0	0
26	T	38999	8	2	4	104	RH	0	0	0
26	T	39006	15	3	1	101	LF	0	0	0
26	T	39006	15	3	2	102	LH	0	0	0
26	T	39006	15	3	3	103	RF	0	0	0
26	T	39006	15	3	4	104	RH	0	0	0
26	T	39013	22	4	1	101	LF	1	0	0
26	T	39013	22	4	2	102	LH	1	0	0
26	T	39013	22	4	3	103	RF	1	0	0
26	T	39013	22	4	4	104	RH	1	0	0
26	T	39020	29	5	1	101	LF	2	0	0
26	T	39020	29	5	2	102	LH	1	0	0
26	T	39020	29	5	3	103	RF	1	0	0
26	T	39020	29	5	4	104	RH	1	0	0
27	T	38992	1	1	1	105	LF	0	0	2
27	T	38992	1	1	2	106	LH	0	0	2
27	T	38992	1	1	3	107	RF	0	0	2
27	T	38992	1	1	4	108	RH	0	1	2
27	T	38999	8	2	1	105	LF	0	0	2
27	T	38999	8	2	2	106	LH	0	0	2
27	T	38999	8	2	3	107	RF	0	0	2
27	T	38999	8	2	4	108	RH	2	1	2
27	T	39006	15	3	1	105	LF	0	0	1
27	T	39006	15	3	2	106	LH	0	0	1
27	T	39006	15	3	3	107	RF	0	0	1
27	T	39006	15	3	4	108	RH	1	1	1
27	T	39013	22	4	1	105	LF	0	0	2
27	T	39013	22	4	2	106	LH	2	0	2
27	T	39013	22	4	3	107	RF	0	0	2
27	T	39013	22	4	4	108	RH	2	0	2
27	T	39020	29	5	1	105	LF	0	0	2
27	T	39020	29	5	2	106	LH	0	0	2
27	T	39020	29	5	3	107	RF	0	0	2
27	T	39020	29	5	4	108	RH	1	0	2
28	T	38992	1	1	1	109	LF	0	0	2
28	T	38992	1	1	2	110	LH	0	0	2
28	T	38992	1	1	3	111	RF	0	0	2
28	T	38992	1	1	4	112	RH	0	0	2
28	T	38999	8	2	1	109	LF	0	0	0
28	T	38999	8	2	2	110	LH	0	0	0
28	T	38999	8	2	3	111	RF	0	0	0
28	T	38999	8	2	4	112	RH	0	0	0
28	T	39006	15	3	1	109	LF	0	0	2
28	T	39006	15	3	2	110	LH	3	0	2
28	T	39006	15	3	3	111	RF	0	0	2
28	T	39006	15	3	4	112	RH	0	0	2
28	T	39013	22	4	1	109	LF	0	0	1
28	T	39013	22	4	2	110	LH	3	1	1
28	T	39013	22	4	3	111	RF	0	0	1
28	T	39013	22	4	4	112	RH	3	0	1
28	T	39020	29	5	1	109	LF	3	0	2
28	T	39020	29	5	2	110	LH	2	2	2
28	T	39020	29	5	3	111	RF	0	0	2
28	T	39020	29	5	4	112	RH	0	0	2
29	T	38992	1	1	1	113	LF	0	0	0
29	T	38992	1	1	2	114	LH	0	1	0
29	T	38992	1	1	3	115	RF	0	0	0
29	T	38992	1	1	4	116	RH	0	1	0
29	T	38999	8	2	1	113	LF	0	0	0
29	T	38999	8	2	2	114	LH	0	0	0
29	T	38999	8	2	3	115	RF	0	0	0
29	T	38999	8	2	4	116	RH	0	0	0
29	T	39006	15	3	1	113	LF	0	0	1
29	T	39006	15	3	2	114	LH	0	0	1
29	T	39006	15	3	3	115	RF	0	0	1
29	T	39006	15	3	4	116	RH	0	0	1
29	T	39013	22	4	1	113	LF	2	0	1
29	T	39013	22	4	2	114	LH	1	0	1
29	T	39013	22	4	3	115	RF	1	0	1
29	T	39013	22	4	4	116	RH	2	0	1
29	T	39020	29	5	1	113	LF	1	0	1
29	T	39020	29	5	2	114	LH	1	0	1
29	T	39020	29	5	3	115	RF	1	0	1
29	T	39020	29	5	4	116	RH	2	0	1
30	T	38992	1	1	1	117	LF	0	0	0
30	T	38992	1	1	2	118	LH	0	0	0
30	T	38992	1	1	3	119	RF	0	0	0
30	T	38992	1	1	4	120	RH	0	0	0
30	T	38999	8	2	1	117	LF	0	0	0
30	T	38999	8	2	2	118	LH	0	0	0
30	T	38999	8	2	3	119	RF	0	0	0
30	T	38999	8	2	4	120	RH	0	0	0
30	T	39006	15	3	1	117	LF	0	0	0
30	T	39006	15	3	2	118	LH	0	0	0
30	T	39006	15	3	3	119	RF	0	0	0
30	T	39006	15	3	4	120	RH	0	0	0
30	T	39013	22	4	1	117	LF	2	0	0
30	T	39013	22	4	2	118	LH	0	0	0
30	T	39013	22	4	3	119	RF	0	0	0
30	T	39013	22	4	4	120	RH	1	0	0
30	T	39020	29	5	1	117	LF	2	0	0
30	T	39020	29	5	2	118	LH	0	0	0
30	T	39020	29	5	3	119	RF	0	0	0
30	T	39020	29	5	4	120	RH	1	0	0
31	C	38994	1	1	1	121	LF	0	0	0
31	C	38994	1	1	2	122	LH	0	0	0
31	C	38994	1	1	3	123	RF	0	0	0
31	C	38994	1	1	4	124	RH	0	0	0
31	C	39003	10	2	1	121	LF	0	0	0
31	C	39003	10	2	2	122	LH	0	0	0
31	C	39003	10	2	3	123	RF	0	0	0
31	C	39003	10	2	4	124	RH	1	0	0
31	C	39009	16	3	1	121	LF	0	0	0
31	C	39009	16	3	2	122	LH	1	0	0
31	C	39009	16	3	3	123	RF	0	0	0
31	C	39009	16	3	4	124	RH	1	0	0
31	C	39015	22	4	1	121	LF	0	0	0
31	C	39015	22	4	2	122	LH	1	0	0
31	C	39015	22	4	3	123	RF	0	0	0
31	C	39015	22	4	4	124	RH	1	0	0
31	C	39021	28	5	1	121	LF	2	0	1
31	C	39021	28	5	2	122	LH	0	0	1
31	C	39021	28	5	3	123	RF	0	0	1
31	C	39021	28	5	4	124	RH	0	0	1
32	C	38994	1	1	1	125	LF	0	0	1
32	C	38994	1	1	2	126	LH	2	0	1
32	C	38994	1	1	3	127	RF	0	0	1
32	C	38994	1	1	4	128	RH	1	0	1
32	C	39003	10	2	1	125	LF	0	0	1
32	C	39003	10	2	2	126	LH	2	2	1
32	C	39003	10	2	3	127	RF	0	0	1
32	C	39003	10	2	4	128	RH	1	0	1
32	C	39009	16	3	1	125	LF	0	0	1
32	C	39009	16	3	2	126	LH	0	4	1
32	C	39009	16	3	3	127	RF	0	0	1
32	C	39009	16	3	4	128	RH	0	0	1
32	C	39015	22	4	1	125	LF	0	0	0
32	C	39015	22	4	2	126	LH	0	0	0
32	C	39015	22	4	3	127	RF	0	0	0
32	C	39015	22	4	4	128	RH	0	0	0
32	C	39021	28	5	1	125	LF	0	0	1
32	C	39021	28	5	2	126	LH	3	2	1
32	C	39021	28	5	3	127	RF	0	0	1
32	C	39021	28	5	4	128	RH	0	0	1
33	C	38994	1	1	1	129	LF	0	0	2
33	C	38994	1	1	2	130	LH	0	0	2
33	C	38994	1	1	3	131	RF	3	2	2
33	C	38994	1	1	4	132	RH	0	0	2
33	C	39003	10	2	1	129	LF	1	0	2
33	C	39003	10	2	2	130	LH	0	0	2
33	C	39003	10	2	3	131	RF	1	5	2
33	C	39003	10	2	4	132	RH	0	0	2
33	C	39009	16	3	1	129	LF	0	0	2
33	C	39009	16	3	2	130	LH	0	0	2
33	C	39009	16	3	3	131	RF	1	4	2
33	C	39009	16	3	4	132	RH	0	0	2
33	C	39015	22	4	1	129	LF	1	0	0
33	C	39015	22	4	2	130	LH	0	0	0
33	C	39015	22	4	3	131	RF	0	4	0
33	C	39015	22	4	4	132	RH	0	0	0
33	C	39021	28	5	1	129	LF	1	0	1
33	C	39021	28	5	2	130	LH	0	0	1
33	C	39021	28	5	3	131	RF	0	0	1
33	C	39021	28	5	4	132	RH	0	0	1
34	C	38994	1	1	1	133	LF	0	0	3
34	C	38994	1	1	2	134	LH	0	0	3
34	C	38994	1	1	3	135	RF	2	4	3
34	C	38994	1	1	4	136	RH	0	0	3
34	C	39003	10	2	1	133	LF	1	0	3
34	C	39003	10	2	2	134	LH	0	0	3
34	C	39003	10	2	3	135	RF	2	4	3
34	C	39003	10	2	4	136	RH	0	0	3
34	C	39009	16	3	1	133	LF	0	0	2
34	C	39009	16	3	2	134	LH	0	0	2
34	C	39009	16	3	3	135	RF	2	2	2
34	C	39009	16	3	4	136	RH	0	0	2
34	C	39015	22	4	1	133	LF	0	0	1
34	C	39015	22	4	2	134	LH	0	0	1
34	C	39015	22	4	3	135	RF	0	8	1
34	C	39015	22	4	4	136	RH	0	0	1
34	C	39021	28	5	1	133	LF	0	0	1
34	C	39021	28	5	2	134	LH	2	4	1
34	C	39021	28	5	3	135	RF	3	0	1
34	C	39021	28	5	4	136	RH	0	0	1
35	C	38994	1	1	1	137	LF	0	0	0
35	C	38994	1	1	2	138	LH	0	0	0
35	C	38994	1	1	3	139	RF	0	0	0
35	C	38994	1	1	4	140	RH	0	0	0
35	C	39003	10	2	1	137	LF	0	0	0
35	C	39003	10	2	2	138	LH	0	0	0
35	C	39003	10	2	3	139	RF	0	0	0
35	C	39003	10	2	4	140	RH	0	0	0
35	C	39009	16	3	1	137	LF	1	0	0
35	C	39009	16	3	2	138	LH	0	0	0
35	C	39009	16	3	3	139	RF	1	0	0
35	C	39009	16	3	4	140	RH	1	0	0
35	C	39015	22	4	1	137	LF	0	0	1
35	C	39015	22	4	2	138	LH	0	0	1
35	C	39015	22	4	3	139	RF	0	0	1
35	C	39015	22	4	4	140	RH	0	0	1
35	C	39021	28	5	1	137	LF	0	0	0
35	C	39021	28	5	2	138	LH	1	0	0
35	C	39021	28	5	3	139	RF	0	0	0
35	C	39021	28	5	4	140	RH	1	0	0
36	C	38994	1	1	1	141	LF	0	0	0
36	C	38994	1	1	2	142	LH	0	0	0
36	C	38994	1	1	3	143	RF	0	0	0
36	C	38994	1	1	4	144	RH	0	0	0
36	C	39003	10	2	1	141	LF	0	0	1
36	C	39003	10	2	2	142	LH	1	0	1
36	C	39003	10	2	3	143	RF	0	0	1
36	C	39003	10	2	4	144	RH	0	0	1
36	C	39009	16	3	1	141	LF	1	0	1
36	C	39009	16	3	2	142	LH	1	0	1
36	C	39009	16	3	3	143	RF	1	0	1
36	C	39009	16	3	4	144	RH	0	0	1
36	C	39015	22	4	1	141	LF	0	0	1
36	C	39015	22	4	2	142	LH	1	0	1
36	C	39015	22	4	3	143	RF	0	0	1
36	C	39015	22	4	4	144	RH	1	0	1
36	C	39021	28	5	1	141	LF	2	0	1
36	C	39021	28	5	2	142	LH	2	0	1
36	C	39021	28	5	3	143	RF	2	0	1
36	C	39021	28	5	4	144	RH	2	0	1
37	C	38994	1	1	1	145	LF	0	0	2
37	C	38994	1	1	2	146	LH	0	0	2
37	C	38994	1	1	3	147	RF	0	0	2
37	C	38994	1	1	4	148	RH	1	2	2
37	C	39003	10	2	1	145	LF	0	0	1
37	C	39003	10	2	2	146	LH	0	0	1
37	C	39003	10	2	3	147	RF	0	0	1
37	C	39003	10	2	4	148	RH	0	0	1
37	C	39009	16	3	1	145	LF	0	0	2
37	C	39009	16	3	2	146	LH	1	2	2
37	C	39009	16	3	3	147	RF	0	0	2
37	C	39009	16	3	4	148	RH	1	4	2
37	C	39015	22	4	1	145	LF	0	0	1
37	C	39015	22	4	2	146	LH	0	0	1
37	C	39015	22	4	3	147	RF	0	4	1
37	C	39015	22	4	4	148	RH	1	0	1
37	C	39021	28	5	1	145	LF	-99	0	-99
37	C	39021	28	5	2	146	LH	-99	0	-99
37	C	39021	28	5	3	147	RF	-99	0	-99
37	C	39021	28	5	4	148	RH	-99	0	-99
38	C	38994	1	1	1	149	LF	0	0	0
38	C	38994	1	1	2	150	LH	0	0	0
38	C	38994	1	1	3	151	RF	0	0	0
38	C	38994	1	1	4	152	RH	0	0	0
38	C	39003	10	2	1	149	LF	0	0	0
38	C	39003	10	2	2	150	LH	0	0	0
38	C	39003	10	2	3	151	RF	0	0	0
38	C	39003	10	2	4	152	RH	0	0	0
38	C	39009	16	3	1	149	LF	0	0	0
38	C	39009	16	3	2	150	LH	0	0	0
38	C	39009	16	3	3	151	RF	0	0	0
38	C	39009	16	3	4	152	RH	0	0	0
38	C	39015	22	4	1	149	LF	0	0	0
38	C	39015	22	4	2	150	LH	0	0	0
38	C	39015	22	4	3	151	RF	0	0	0
38	C	39015	22	4	4	152	RH	0	0	0
38	C	39021	28	5	1	149	LF	0	0	0
38	C	39021	28	5	2	150	LH	0	0	0
38	C	39021	28	5	3	151	RF	0	0	0
38	C	39021	28	5	4	152	RH	0	0	0
39	C	38994	1	1	1	153	LF	0	0	0
39	C	38994	1	1	2	154	LH	0	0	0
39	C	38994	1	1	3	155	RF	0	0	0
39	C	38994	1	1	4	156	RH	0	0	0
39	C	39003	10	2	1	153	LF	0	0	1
39	C	39003	10	2	2	154	LH	0	0	1
39	C	39003	10	2	3	155	RF	0	0	1
39	C	39003	10	2	4	156	RH	0	0	1
39	C	39009	16	3	1	153	LF	1	0	0
39	C	39009	16	3	2	154	LH	0	0	0
39	C	39009	16	3	3	155	RF	0	0	0
39	C	39009	16	3	4	156	RH	0	0	0
39	C	39015	22	4	1	153	LF	0	0	0
39	C	39015	22	4	2	154	LH	0	0	0
39	C	39015	22	4	3	155	RF	0	0	0
39	C	39015	22	4	4	156	RH	0	0	0
39	C	39021	28	5	1	153	LF	0	0	0
39	C	39021	28	5	2	154	LH	0	0	0
39	C	39021	28	5	3	155	RF	0	0	0
39	C	39021	28	5	4	156	RH	0	0	0
40	C	38994	1	1	1	157	LF	0	0	0
40	C	38994	1	1	2	158	LH	0	0	0
40	C	38994	1	1	3	159	RF	0	0	0
40	C	38994	1	1	4	160	RH	0	0	0
40	C	39003	10	2	1	157	LF	0	0	0
40	C	39003	10	2	2	158	LH	0	0	0
40	C	39003	10	2	3	159	RF	0	0	0
40	C	39003	10	2	4	160	RH	0	0	0
40	C	39009	16	3	1	157	LF	0	0	0
40	C	39009	16	3	2	158	LH	0	0	0
40	C	39009	16	3	3	159	RF	0	0	0
40	C	39009	16	3	4	160	RH	0	0	0
40	C	39015	22	4	1	157	LF	0	0	0
40	C	39015	22	4	2	158	LH	0	0	0
40	C	39015	22	4	3	159	RF	0	0	0
40	C	39015	22	4	4	160	RH	0	0	0
40	C	39021	28	5	1	157	LF	0	0	0
40	C	39021	28	5	2	158	LH	0	0	0
40	C	39021	28	5	3	159	RF	0	0	0
40	C	39021	28	5	4	160	RH	0	0	0
41	C	38994	1	1	1	161	LF	4	6	4
41	C	38994	1	1	2	162	LH	0	0	4
41	C	38994	1	1	3	163	RF	0	0	4
41	C	38994	1	1	4	164	RH	0	0	4
41	C	39003	10	2	1	161	LF	4	10	3
41	C	39003	10	2	2	162	LH	0	0	3
41	C	39003	10	2	3	163	RF	0	0	3
41	C	39003	10	2	4	164	RH	0	0	3
41	C	39009	16	3	1	161	LF	1	4	2
41	C	39009	16	3	2	162	LH	0	0	2
41	C	39009	16	3	3	163	RF	0	0	2
41	C	39009	16	3	4	164	RH	0	0	2
41	C	39015	22	4	1	161	LF	0	0	1
41	C	39015	22	4	2	162	LH	0	0	1
41	C	39015	22	4	3	163	RF	0	0	1
41	C	39015	22	4	4	164	RH	0	0	1
41	C	39021	28	5	1	161	LF	1	0	1
41	C	39021	28	5	2	162	LH	0	0	1
41	C	39021	28	5	3	163	RF	0	0	1
41	C	39021	28	5	4	164	RH	0	0	1
42	C	38994	1	1	1	165	LF	0	0	1
42	C	38994	1	1	2	166	LH	0	0	1
42	C	38994	1	1	3	167	RF	0	0	1
42	C	38994	1	1	4	168	RH	0	0	1
42	C	39003	10	2	1	165	LF	0	0	1
42	C	39003	10	2	2	166	LH	0	0	1
42	C	39003	10	2	3	167	RF	0	0	1
42	C	39003	10	2	4	168	RH	0	0	1
42	C	39009	16	3	1	165	LF	0	0	0
42	C	39009	16	3	2	166	LH	0	0	0
42	C	39009	16	3	3	167	RF	0	0	0
42	C	39009	16	3	4	168	RH	0	0	0
42	C	39015	22	4	1	165	LF	0	0	1
42	C	39015	22	4	2	166	LH	0	0	1
42	C	39015	22	4	3	167	RF	1	2	1
42	C	39015	22	4	4	168	RH	1	0	1
42	C	39021	28	5	1	165	LF	0	0	0
42	C	39021	28	5	2	166	LH	0	0	0
42	C	39021	28	5	3	167	RF	0	0	0
42	C	39021	28	5	4	168	RH	0	0	0
43	C	38994	1	1	1	169	LF	0	1	4
43	C	38994	1	1	2	170	LH	0	0	4
43	C	38994	1	1	3	171	RF	0	0	4
43	C	38994	1	1	4	172	RH	4	6	4
43	C	39003	10	2	1	169	LF	0	0	5
43	C	39003	10	2	2	170	LH	0	0	5
43	C	39003	10	2	3	171	RF	0	0	5
43	C	39003	10	2	4	172	RH	4	10	5
43	C	39009	16	3	1	169	LF	0	0	2
43	C	39009	16	3	2	170	LH	1	0	2
43	C	39009	16	3	3	171	RF	0	0	2
43	C	39009	16	3	4	172	RH	2	4	2
43	C	39015	22	4	1	169	LF	1	0	2
43	C	39015	22	4	2	170	LH	1	0	2
43	C	39015	22	4	3	171	RF	0	0	2
43	C	39015	22	4	4	172	RH	1	4	2
43	C	39021	28	5	1	169	LF	0	0	2
43	C	39021	28	5	2	170	LH	2	0	2
43	C	39021	28	5	3	171	RF	0	0	2
43	C	39021	28	5	4	172	RH	3	3	2
44	C	38994	1	1	1	173	LF	1	0	2
44	C	38994	1	1	2	174	LH	0	0	2
44	C	38994	1	1	3	175	RF	0	0	2
44	C	38994	1	1	4	176	RH	0	0	2
44	C	39003	10	2	1	173	LF	1	2	1
44	C	39003	10	2	2	174	LH	0	0	1
44	C	39003	10	2	3	175	RF	0	0	1
44	C	39003	10	2	4	176	RH	0	0	1
44	C	39009	16	3	1	173	LF	1	3	1
44	C	39009	16	3	2	174	LH	1	0	1
44	C	39009	16	3	3	175	RF	0	0	1
44	C	39009	16	3	4	176	RH	1	0	1
44	C	39015	22	4	1	173	LF	1	2	1
44	C	39015	22	4	2	174	LH	0	0	1
44	C	39015	22	4	3	175	RF	0	0	1
44	C	39015	22	4	4	176	RH	0	0	1
44	C	39021	28	5	1	173	LF	1	0	1
44	C	39021	28	5	2	174	LH	0	0	1
44	C	39021	28	5	3	175	RF	1	0	1
44	C	39021	28	5	4	176	RH	0	0	1
45	C	38994	1	1	1	177	LF	2	0	2
45	C	38994	1	1	2	178	LH	0	0	2
45	C	38994	1	1	3	179	RF	1	4	2
45	C	38994	1	1	4	180	RH	1	0	2
45	C	39003	10	2	1	177	LF	2	0	2
45	C	39003	10	2	2	178	LH	0	0	2
45	C	39003	10	2	3	179	RF	1	4	2
45	C	39003	10	2	4	180	RH	1	0	2
45	C	39009	16	3	1	177	LF	2	0	2
45	C	39009	16	3	2	178	LH	0	0	2
45	C	39009	16	3	3	179	RF	1	4	2
45	C	39009	16	3	4	180	RH	1	0	2
45	C	39015	22	4	1	177	LF	2	0	2
45	C	39015	22	4	2	178	LH	0	0	2
45	C	39015	22	4	3	179	RF	1	4	2
45	C	39015	22	4	4	180	RH	1	0	2
45	C	39021	28	5	1	177	LF	0	0	2
45	C	39021	28	5	2	178	LH	0	0	2
45	C	39021	28	5	3	179	RF	1	2	2
45	C	39021	28	5	4	180	RH	0	0	2
46	C	38994	1	1	1	181	LF	0	0	2
46	C	38994	1	1	2	182	LH	1	2	2
46	C	38994	1	1	3	183	RF	0	0	2
46	C	38994	1	1	4	184	RH	2	4	2
46	C	39003	10	2	1	181	LF	0	0	2
46	C	39003	10	2	2	182	LH	0	0	2
46	C	39003	10	2	3	183	RF	0	0	2
46	C	39003	10	2	4	184	RH	2	4	2
46	C	39009	16	3	1	181	LF	0	0	2
46	C	39009	16	3	2	182	LH	0	0	2
46	C	39009	16	3	3	183	RF	0	0	2
46	C	39009	16	3	4	184	RH	0	6	2
46	C	39015	22	4	1	181	LF	0	0	0
46	C	39015	22	4	2	182	LH	0	0	0
46	C	39015	22	4	3	183	RF	0	0	0
46	C	39015	22	4	4	184	RH	0	0	0
46	C	39021	28	5	1	181	LF	0	0	0
46	C	39021	28	5	2	182	LH	0	0	0
46	C	39021	28	5	3	183	RF	0	0	0
46	C	39021	28	5	4	184	RH	0	0	0
47	C	38994	1	1	1	185	LF	0	0	1
47	C	38994	1	1	2	186	LH	0	0	1
47	C	38994	1	1	3	187	RF	0	0	1
47	C	38994	1	1	4	188	RH	0	0	1
47	C	39003	10	2	1	185	LF	2	0	1
47	C	39003	10	2	2	186	LH	0	0	1
47	C	39003	10	2	3	187	RF	0	0	1
47	C	39003	10	2	4	188	RH	0	0	1
47	C	39009	16	3	1	185	LF	0	0	0
47	C	39009	16	3	2	186	LH	0	0	0
47	C	39009	16	3	3	187	RF	0	0	0
47	C	39009	16	3	4	188	RH	0	0	0
47	C	39015	22	4	1	185	LF	0	0	0
47	C	39015	22	4	2	186	LH	0	0	0
47	C	39015	22	4	3	187	RF	0	0	0
47	C	39015	22	4	4	188	RH	0	0	0
47	C	39021	28	5	1	185	LF	0	0	0
47	C	39021	28	5	2	186	LH	0	0	0
47	C	39021	28	5	3	187	RF	0	0	0
47	C	39021	28	5	4	188	RH	0	0	0
48	C	38994	1	1	1	189	LF	0	0	3
48	C	38994	1	1	2	190	LH	2	0	3
48	C	38994	1	1	3	191	RF	0	0	3
48	C	38994	1	1	4	192	RH	1	0	3
48	C	39003	10	2	1	189	LF	0	0	2
48	C	39003	10	2	2	190	LH	2	0	2
48	C	39003	10	2	3	191	RF	0	0	2
48	C	39003	10	2	4	192	RH	2	2	2
48	C	39009	16	3	1	189	LF	0	0	2
48	C	39009	16	3	2	190	LH	1	0	2
48	C	39009	16	3	3	191	RF	0	0	2
48	C	39009	16	3	4	192	RH	2	2	2
48	C	39015	22	4	1	189	LF	-99	0	-99
48	C	39015	22	4	2	190	LH	-99	0	-99
48	C	39015	22	4	3	191	RF	-99	0	-99
48	C	39015	22	4	4	192	RH	-99	0	-99
48	C	39021	28	5	1	189	LF	0	0	2
48	C	39021	28	5	2	190	LH	2	0	2
48	C	39021	28	5	3	191	RF	2	4	2
48	C	39021	28	5	4	192	RH	2	4	2
49	C	38994	1	1	1	193	LF	0	0	0
49	C	38994	1	1	2	194	LH	0	0	0
49	C	38994	1	1	3	195	RF	0	0	0
49	C	38994	1	1	4	196	RH	0	0	0
49	C	39003	10	2	1	193	LF	0	0	0
49	C	39003	10	2	2	194	LH	0	0	0
49	C	39003	10	2	3	195	RF	0	0	0
49	C	39003	10	2	4	196	RH	0	0	0
49	C	39009	16	3	1	193	LF	0	0	0
49	C	39009	16	3	2	194	LH	0	0	0
49	C	39009	16	3	3	195	RF	0	0	0
49	C	39009	16	3	4	196	RH	0	0	0
49	C	39015	22	4	1	193	LF	0	0	0
49	C	39015	22	4	2	194	LH	0	0	0
49	C	39015	22	4	3	195	RF	0	0	0
49	C	39015	22	4	4	196	RH	0	0	0
49	C	39021	28	5	1	193	LF	0	0	0
49	C	39021	28	5	2	194	LH	0	0	0
49	C	39021	28	5	3	195	RF	0	0	0
49	C	39021	28	5	4	196	RH	0	0	0
50	C	38994	1	1	1	197	LF	0	0	0
50	C	38994	1	1	2	198	LH	0	0	0
50	C	38994	1	1	3	199	RF	0	0	0
50	C	38994	1	1	4	200	RH	0	0	0
50	C	39003	10	2	1	197	LF	0	0	0
50	C	39003	10	2	2	198	LH	0	0	0
50	C	39003	10	2	3	199	RF	0	0	0
50	C	39003	10	2	4	200	RH	0	0	0
50	C	39009	16	3	1	197	LF	0	0	0
50	C	39009	16	3	2	198	LH	0	0	0
50	C	39009	16	3	3	199	RF	0	0	0
50	C	39009	16	3	4	200	RH	0	0	0
50	C	39015	22	4	1	197	LF	0	0	0
50	C	39015	22	4	2	198	LH	0	0	0
50	C	39015	22	4	3	199	RF	0	0	0
50	C	39015	22	4	4	200	RH	0	0	0
50	C	39021	28	5	1	197	LF	2	0	1
50	C	39021	28	5	2	198	LH	0	0	1
50	C	39021	28	5	3	199	RF	0	0	1
50	C	39021	28	5	4	200	RH	2	0	1
51	C	38994	1	1	1	201	LF	0	0	0
51	C	38994	1	1	2	202	LH	0	0	0
51	C	38994	1	1	3	203	RF	0	0	0
51	C	38994	1	1	4	204	RH	0	0	0
51	C	39003	10	2	1	201	LF	0	0	0
51	C	39003	10	2	2	202	LH	0	0	0
51	C	39003	10	2	3	203	RF	0	0	0
51	C	39003	10	2	4	204	RH	0	0	0
51	C	39009	16	3	1	201	LF	0	0	0
51	C	39009	16	3	2	202	LH	0	0	0
51	C	39009	16	3	3	203	RF	0	0	0
51	C	39009	16	3	4	204	RH	0	0	0
51	C	39015	22	4	1	201	LF	0	0	0
51	C	39015	22	4	2	202	LH	0	0	0
51	C	39015	22	4	3	203	RF	0	0	0
51	C	39015	22	4	4	204	RH	0	0	0
51	C	39021	28	5	1	201	LF	0	0	0
51	C	39021	28	5	2	202	LH	0	0	0
51	C	39021	28	5	3	203	RF	0	0	0
51	C	39021	28	5	4	204	RH	0	0	0
52	C	38994	1	1	1	205	LF	0	0	0
52	C	38994	1	1	2	206	LH	0	0	0
52	C	38994	1	1	3	207	RF	0	0	0
52	C	38994	1	1	4	208	RH	0	0	0
52	C	39003	10	2	1	205	LF	0	0	1
52	C	39003	10	2	2	206	LH	1	0	1
52	C	39003	10	2	3	207	RF	0	0	1
52	C	39003	10	2	4	208	RH	1	4	1
52	C	39009	16	3	1	205	LF	0	0	1
52	C	39009	16	3	2	206	LH	1	0	1
52	C	39009	16	3	3	207	RF	0	0	1
52	C	39009	16	3	4	208	RH	1	1	1
52	C	39015	22	4	1	205	LF	0	0	2
52	C	39015	22	4	2	206	LH	1	0	2
52	C	39015	22	4	3	207	RF	1	0	2
52	C	39015	22	4	4	208	RH	3	0	2
52	C	39021	28	5	1	205	LF	2	0	3
52	C	39021	28	5	2	206	LH	4	4	3
52	C	39021	28	5	3	207	RF	2	0	3
52	C	39021	28	5	4	208	RH	2	0	3
53	C	38994	1	1	1	209	LF	0	0	0
53	C	38994	1	1	2	210	LH	0	0	0
53	C	38994	1	1	3	211	RF	0	0	0
53	C	38994	1	1	4	212	RH	0	0	0
53	C	39003	10	2	1	209	LF	0	0	0
53	C	39003	10	2	2	210	LH	0	0	0
53	C	39003	10	2	3	211	RF	0	0	0
53	C	39003	10	2	4	212	RH	0	0	0
53	C	39009	16	3	1	209	LF	0	0	0
53	C	39009	16	3	2	210	LH	0	0	0
53	C	39009	16	3	3	211	RF	0	0	0
53	C	39009	16	3	4	212	RH	0	0	0
53	C	39015	22	4	1	209	LF	0	0	1
53	C	39015	22	4	2	210	LH	0	0	1
53	C	39015	22	4	3	211	RF	0	0	1
53	C	39015	22	4	4	212	RH	1	0	1
53	C	39021	28	5	1	209	LF	0	0	0
53	C	39021	28	5	2	210	LH	2	0	0
53	C	39021	28	5	3	211	RF	2	0	0
53	C	39021	28	5	4	212	RH	0	0	0
54	C	38994	1	1	1	213	LF	0	0	0
54	C	38994	1	1	2	214	LH	0	0	0
54	C	38994	1	1	3	215	RF	0	0	0
54	C	38994	1	1	4	216	RH	0	0	0
54	C	39003	10	2	1	213	LF	0	0	0
54	C	39003	10	2	2	214	LH	0	0	0
54	C	39003	10	2	3	215	RF	0	0	0
54	C	39003	10	2	4	216	RH	0	0	0
54	C	39009	16	3	1	213	LF	0	0	0
54	C	39009	16	3	2	214	LH	0	0	0
54	C	39009	16	3	3	215	RF	0	0	0
54	C	39009	16	3	4	216	RH	0	0	0
54	C	39015	22	4	1	213	LF	0	0	1
54	C	39015	22	4	2	214	LH	0	0	1
54	C	39015	22	4	3	215	RF	0	0	1
54	C	39015	22	4	4	216	RH	0	0	1
54	C	39021	28	5	1	213	LF	0	0	0
54	C	39021	28	5	2	214	LH	0	0	0
54	C	39021	28	5	3	215	RF	0	0	0
54	C	39021	28	5	4	216	RH	0	0	0
55	C	38994	1	1	1	217	LF	0	0	0
55	C	38994	1	1	2	218	LH	0	0	0
55	C	38994	1	1	3	219	RF	0	0	0
55	C	38994	1	1	4	220	RH	0	0	0
55	C	39003	10	2	1	217	LF	0	0	0
55	C	39003	10	2	2	218	LH	0	0	0
55	C	39003	10	2	3	219	RF	0	0	0
55	C	39003	10	2	4	220	RH	0	0	0
55	C	39009	16	3	1	217	LF	0	0	0
55	C	39009	16	3	2	218	LH	0	0	0
55	C	39009	16	3	3	219	RF	0	0	0
55	C	39009	16	3	4	220	RH	0	0	0
55	C	39015	22	4	1	217	LF	0	0	0
55	C	39015	22	4	2	218	LH	0	0	0
55	C	39015	22	4	3	219	RF	0	0	0
55	C	39015	22	4	4	220	RH	0	0	0
55	C	39021	28	5	1	217	LF	2	0	0
55	C	39021	28	5	2	218	LH	0	0	0
55	C	39021	28	5	3	219	RF	0	0	0
55	C	39021	28	5	4	220	RH	0	0	0
56	C	38994	1	1	1	221	LF	0	0	0
56	C	38994	1	1	2	222	LH	0	0	0
56	C	38994	1	1	3	223	RF	0	0	0
56	C	38994	1	1	4	224	RH	1	0	0
56	C	39003	10	2	1	221	LF	0	0	0
56	C	39003	10	2	2	222	LH	0	0	0
56	C	39003	10	2	3	223	RF	0	0	0
56	C	39003	10	2	4	224	RH	0	0	0
56	C	39009	16	3	1	221	LF	0	0	0
56	C	39009	16	3	2	222	LH	0	0	0
56	C	39009	16	3	3	223	RF	0	0	0
56	C	39009	16	3	4	224	RH	0	0	0
56	C	39015	22	4	1	221	LF	0	0	0
56	C	39015	22	4	2	222	LH	0	0	0
56	C	39015	22	4	3	223	RF	0	0	0
56	C	39015	22	4	4	224	RH	0	0	0
56	C	39021	28	5	1	221	LF	0	0	0
56	C	39021	28	5	2	222	LH	2	0	0
56	C	39021	28	5	3	223	RF	0	0	0
56	C	39021	28	5	4	224	RH	0	0	0
57	C	38994	1	1	1	225	LF	0	0	0
57	C	38994	1	1	2	226	LH	0	0	0
57	C	38994	1	1	3	227	RF	0	0	0
57	C	38994	1	1	4	228	RH	0	0	0
57	C	39003	10	2	1	225	LF	0	0	0
57	C	39003	10	2	2	226	LH	0	0	0
57	C	39003	10	2	3	227	RF	0	0	0
57	C	39003	10	2	4	228	RH	0	0	0
57	C	39009	16	3	1	225	LF	0	0	0
57	C	39009	16	3	2	226	LH	0	0	0
57	C	39009	16	3	3	227	RF	1	0	0
57	C	39009	16	3	4	228	RH	0	0	0
57	C	39015	22	4	1	225	LF	0	0	0
57	C	39015	22	4	2	226	LH	0	0	0
57	C	39015	22	4	3	227	RF	0	0	0
57	C	39015	22	4	4	228	RH	0	0	0
57	C	39021	28	5	1	225	LF	0	0	0
57	C	39021	28	5	2	226	LH	0	0	0
57	C	39021	28	5	3	227	RF	0	0	0
57	C	39021	28	5	4	228	RH	0	0	0
58	C	38994	1	1	1	229	LF	2	0	1
58	C	38994	1	1	2	230	LH	1	0	1
58	C	38994	1	1	3	231	RF	0	0	1
58	C	38994	1	1	4	232	RH	1	0	1
58	C	39003	10	2	1	229	LF	2	4	3
58	C	39003	10	2	2	230	LH	1	0	3
58	C	39003	10	2	3	231	RF	1	0	3
58	C	39003	10	2	4	232	RH	1	0	3
58	C	39009	16	3	1	229	LF	2	4	1
58	C	39009	16	3	2	230	LH	1	0	1
58	C	39009	16	3	3	231	RF	0	0	1
58	C	39009	16	3	4	232	RH	1	0	1
58	C	39015	22	4	1	229	LF	1	4	1
58	C	39015	22	4	2	230	LH	1	0	1
58	C	39015	22	4	3	231	RF	0	0	1
58	C	39015	22	4	4	232	RH	1	0	1
58	C	39021	28	5	1	229	LF	2	0	1
58	C	39021	28	5	2	230	LH	0	0	1
58	C	39021	28	5	3	231	RF	0	0	1
58	C	39021	28	5	4	232	RH	1	0	1
59	C	38994	1	1	1	233	LF	0	0	0
59	C	38994	1	1	2	234	LH	0	0	0
59	C	38994	1	1	3	235	RF	0	0	0
59	C	38994	1	1	4	236	RH	0	0	0
59	C	39003	10	2	1	233	LF	0	0	0
59	C	39003	10	2	2	234	LH	0	0	0
59	C	39003	10	2	3	235	RF	0	0	0
59	C	39003	10	2	4	236	RH	0	0	0
59	C	39009	16	3	1	233	LF	0	0	0
59	C	39009	16	3	2	234	LH	0	0	0
59	C	39009	16	3	3	235	RF	0	0	0
59	C	39009	16	3	4	236	RH	0	0	0
59	C	39015	22	4	1	233	LF	0	0	0
59	C	39015	22	4	2	234	LH	0	0	0
59	C	39015	22	4	3	235	RF	0	0	0
59	C	39015	22	4	4	236	RH	0	0	0
59	C	39021	28	5	1	233	LF	0	0	0
59	C	39021	28	5	2	234	LH	0	0	0
59	C	39021	28	5	3	235	RF	0	0	0
59	C	39021	28	5	4	236	RH	0	0	0
60	C	38994	1	1	1	237	LF	0	0	4
60	C	38994	1	1	2	238	LH	0	0	4
60	C	38994	1	1	3	239	RF	0	0	4
60	C	38994	1	1	4	240	RH	2	6	4
60	C	39003	10	2	1	237	LF	0	0	3
60	C	39003	10	2	2	238	LH	0	0	3
60	C	39003	10	2	3	239	RF	0	0	3
60	C	39003	10	2	4	240	RH	1	6	3
60	C	39009	16	3	1	237	LF	0	0	1
60	C	39009	16	3	2	238	LH	0	0	1
60	C	39009	16	3	3	239	RF	1	0	1
60	C	39009	16	3	4	240	RH	2	4	1
60	C	39015	22	4	1	237	LF	0	0	0
60	C	39015	22	4	2	238	LH	0	0	0
60	C	39015	22	4	3	239	RF	0	0	0
60	C	39015	22	4	4	240	RH	1	2	0
60	C	39021	28	5	1	237	LF	0	0	3
60	C	39021	28	5	2	238	LH	0	0	3
60	C	39021	28	5	3	239	RF	0	0	3
60	C	39021	28	5	4	240	RH	2	6	3

## Sheet: 18Sheep
Sheep id / sample	sheep	foot	Week	D. nodosus / swab	F. necrophorum / swab	Lesion (1=ID, 2=FR)	ID score	FR score	FR/ID	Dncat	Fncat
2208 RF 2/10	1	1	1	Undetermined	17200	0	0	0	0	0	2
2208 RF 9/10	1	1	2	113000	11100	0	0	0	0	3	2
2208 RF 16/10	1	1	3	30500	8284.17	0	0	0	0	2	1
2208 RF 23/10	1	1	4	558000	9934.27	1	3	0	2	3	1
2208 RF 30/10	1	1	5	23700000	7195.05	1	3	0	2	4	1
2208 LF 2/10	1	2	1	1610000	27700	1	2	0	2	4	2
2208 LF 9/10	1	2	2	1520000	13900	1	1	0	1	4	2
2208 LF 16/10	1	2	3	362000	Undetermined	0	0	0	0	3	0
2208 LF 23/10	1	2	4	534000	8793.88	1	3	0	2	3	1
2208 LF 30/10	1	2	5	11700000	8680	1	3	0	2	4	1
2208 RB 2/10	1	3	1	322000	9410	1	2	0	2	3	1
2208 RB 9/10	1	3	2	116000	9770	0	0	0	0	3	1
2208 RB 16/10	1	3	3	Undetermined	7920	0	0	0	0	0	1
2208 RB 23/10	1	3	4	211000	10101.5	1	2	0	2	3	2
2208 RB 30/10	1	3	5	827000	8090	1	1	0	1	3	1
2208 LB 2/10	1	4	1	570000	15800	1	2	0	2	3	2
2208 LB 9/10	1	4	2	44400	Undetermined	0	0	0	0	2	0
2208 LB 16/10	1	4	3	281000	4110	0	0	0	0	3	1
2208 LB 23/10	1	4	4	19500	Undetermined	1	2	0	2	2	0
2208 LB 30/10	1	4	5	4550000	270000	1	2	0	2	4	3
2223 RF 2/10	2	1	1	52100	24700	0	0	0	0	2	2
2223 RF 9/10	2	1	2	410000	8180	0	0	0	0	3	1
2223 RF 16/10	2	1	3	677000	Undetermined	0	0	0	0	3	0
2223 RF 23/10	2	1	4	44800	13732	0	0	0	0	2	2
2223 RF 30/10	2	1	5	6500000	15100	0	0	0	0	4	2
2223 LF 2/10	2	2	1	26600	19800	0	0	0	0	2	2
2223 LF 9/10	2	2	2	15164.5	Undetermined	0	0	0	0	2	0
2223 LF 16/10	2	2	3	226000	Undetermined	0	0	0	0	3	0
2223 LF 23/10	2	2	4	143000	15888.8	0	0	0	0	3	2
2223 LF 30/10	2	2	5	558000	Undetermined	0	0	0	0	3	0
2223 RB 2/10	2	3	1	Undetermined	38000	0	0	0	0	0	2
2223 RB 9/10	2	3	2	82600	Undetermined	0	0	0	0	2	0
2223 RB 16/10	2	3	3	10600	11095.9	0	0	0	0	2	2
2223 RB 23/10	2	3	4	88300	29400	0	0	0	0	2	2
2223 RB 30/10	2	3	5	433000	17200	1	1	0	1	3	2
2223 LB 2/10	2	4	1	7494.57	18700	0	0	0	0	1	2
2223 LB 9/10	2	4	2	96500	Undetermined	1	1	0	1	2	0
2223 LB 16/10	2	4	3	58900	Undetermined	0	0	0	0	2	0
2223 LB 23/10	2	4	4	241000	8370	1	1	0	1	3	1
2223 LB 30/10	2	4	5	986000	7930	1	1	0	1	3	1
2274 RF 2/10	3	1	1	7000	105000	0	0	0	0	1	3
2274 RF 9/10	3	1	2	Undetermined	24500	1	1	0	1	0	2
2274 RF 16/10	3	1	3	2110000	17900	0	0	0	0	4	2
2274 RF 23/10	3	1	4	466000	28300	1	1	0	1	3	2
2274 RF 30/10	3	1	5	1640000	Undetermined	0	0	0	0	4	0
2274 LF 2/10	3	2	1	21600	47100	0	0	0	0	2	2
2274 LF 9/10	3	2	2	586000	28478.2	1	1	0	1	3	2
2274 LF 16/10	3	2	3	325000	Undetermined	1	1	0	1	3	0
2274 LF 23/10	3	2	4	45700	46400	1	1	0	1	2	2
2274 LF 30/10	3	2	5	831000	Undetermined	0	0	0	0	3	0
2274 RB 2/10	3	3	1	Undetermined	35000	0	0	0	0	0	2
2274 RB 9/10	3	3	2	5540	25300	0	0	0	0	1	2
2274 RB 16/10	3	3	3	90900	Undetermined	0	0	0	0	2	0
2274 RB 23/10	3	3	4	Undetermined	44400	1	1	0	1	0	2
2274 RB 30/10	3	3	5	Undetermined	Undetermined	0	0	0	0	0	0
2274 LB 2/10	3	4	1	23000	30976.5	0	0	0	0	2	2
2274 LB 9/10	3	4	2	Undetermined	59600	0	0	0	0	0	2
2274 LB 16/10	3	4	3	10600	23100	0	0	0	0	2	2
2274 LB 23/10	3	4	4	8860.98	38700	1	1	0	1	1	2
2274 LB 30/10	3	4	5	10841.1	Undetermined	0	0	0	0	2	0
2620 RF 4/10	4	1	1	3085.12	36420	0	0	0	0	1	2
2620 RF 11/10	4	1	2	Undetermined	Undetermined	0	0	0	0	0	0
2620 RF 19/10	4	1	3	Undetermined	Undetermined	1	1	0	1	0	0
2620 RF 25/10	4	1	4	Undetermined	61693.8	0	0	0	0	0	2
2620 RF 31/10	4	1	5	2370000	40286.3	0	0	0	0	4	2
2620 LF 4/10	4	2	1	Undetermined	45800	0	0	0	0	0	2
2620 LF 11/10	4	2	2	1605.53	43692.2	0	0	0	0	1	2
2620 LF 19/10	4	2	3	3450	Undetermined	1	1	0	1	1	0
2620 LF 25/10	4	2	4	14931.2	36293.5	0	0	0	0	2	2
2620 LF 31/10	4	2	5	2450	Undetermined	0	0	0	0	1	0
2620 RB 4/10	4	3	1	7940	450000	0	0	0	0	1	3
2620 RB 11/10	4	3	2	4078.6	173000	0	0	0	0	1	3
2620 RB 19/10	4	3	3	2280.6	Undetermined	1	1	0	1	1	0
2620 RB 25/10	4	3	4	1202.89	40800	0	0	0	0	1	2
2620 RB 31/10	4	3	5	13100	Undetermined	1	1	0	1	2	0
2620 LB 4/10	4	4	1	7787.23	68364	0	0	0	0	1	2
2620 LB 11/10	4	4	2	3377.7	Undetermined	0	0	0	0	1	0
2620 LB 19/10	4	4	3	Undetermined	Undetermined	0	0	0	0	0	0
2620 LB 25/10	4	4	4	2272.02	Undetermined	0	0	0	0	1	0
2620 LB 31/10	4	4	5	2075.68	Undetermined	1	1	0	1	1	0
2705 RF 4/10	5	1	1	34200	32400	0	0	0	0	2	2
2705 RF 11/10	5	1	2	86500	Undetermined	0	0	0	0	2	0
2705 RF 19/10	5	1	3	5550	Undetermined	0	0	0	0	1	0
2705 RF 25/10	5	1	4	Undetermined	Undetermined	0	0	0	0	0	0
2705 RF 31/10	5	1	5	3505.5	72170.8	1	2	0	2	1	2
2705 LF 11/10	5	2	2	5830	36200	0	0	0	0	1	2
2705 LF 19/10	5	2	3	2657.82	Undetermined	0	0	0	0	1	0
2705 LF 25/10	5	2	4	4275.05	28111.8	0	0	0	0	1	2
2705 LF 31/10	5	2	5	4995.55	Undetermined	0	0	0	0	1	0
2705 RB 4/10	5	3	1	4860	25400	0	0	0	0	1	2
2705 RB 11/10	5	3	2	168000	41737.2	0	0	0	0	3	2
2705 RB 19/10	5	3	3	1876.86	Undetermined	0	0	0	0	1	0
2705 RB 25/10	5	3	4	2508.45	Undetermined	1	1	0	1	1	0
2705 RB 31/10	5	3	5	Undetermined	Undetermined	0	0	0	0	0	0
2705 LB1 4/10	5	4	1	3300	64743.3	0	0	0	0	1	2
2705 LB 11/10	5	4	2	Undetermined	Undetermined	0	0	0	0	0	0
2705 LB 19/10	5	4	3	5211.2	48700	0	0	0	0	1	2
2705 LB 25/10	5	4	4	2201.4	26383	0	0	0	0	1	2
2705 LB 31/10	5	4	5	4333.05	Undetermined	1	2	0	2	1	0
2314 RF 2/10	6	1	1	69750	58500	0	0	0	0	2	2
2314 RF 16/10	6	1	3	9475	Undetermined	0	0	0	0	1	0
2314 RF 23/10	6	1	4	482500	Undetermined	1	2	0	2	3	0
2314 RF 30/10	6	1	5	262500	Undetermined	0	0	0	0	3	0
2314 LF 2/10	6	2	1	1042.5	108750	0	0	0	0	1	3
2314 LF 9/10	6	2	2	55500	2650	0	0	0	0	2	1
2314 LF 16/10	6	2	3	60750	8800	0	0	0	0	2	1
2314 LF 23/10	6	2	4	905	2850	1	2	0	2	1	1
2314 LF 30/10	6	2	5	1292500	17100	1	2	0	2	4	2
2314 RB 2/10	6	3	1	985	14350	0	0	0	0	1	2
2314 RB 9/10	6	3	2	1017.5	7100	1	2	0	2	1	1
2314 RB 16/10	6	3	3	Undetermined	Undetermined	0	0	0	0	0	0
2314 RB 23/10	6	3	4	4850	Undetermined	1	2	0	2	1	0
2314 RB 30/10	6	3	5	84750	2275	1	1	0	1	2	1
2314 LB 2/10	6	4	1	Undetermined	12000	0	0	0	0	0	2
2314 LB 9/10	6	4	2	5100	11725	0	0	0	0	1	2
2314 LB 16/10	6	4	3	Undetermined	Undetermined	0	0	0	0	0	0
2314 LB 23/10	6	4	4	5325	151500	1	2	0	2	1	3
2314 LB 30/10	6	4	5	7375	2975	1	1	0	1	1	1
2301 RF 2/10	7	1	1	760000	2650	0	0	0	0	3	1
2301 RF 9/10	7	1	2	395000	6150	0	0	0	0	3	1
2301 RF 16/10	7	1	3	545000	Undetermined	0	0	0	0	3	0
2301 RF 23/10	7	1	4	190000	397500	1	2	0	2	3	3
2301 RF 30/10	7	1	5	1097500	Undetermined	1	2	0	2	4	0
2301 LF 2/10	7	2	1	2282500	4750	0	0	0	0	4	1
2301 LF 9/10	7	2	2	Undetermined	Undetermined	0	0	0	0	0	0
2301 LF 16/10	7	2	3	98500	460000	0	0	0	0	2	3
2301 LF 23/10	7	2	4	16550	26750	1	2	0	2	2	2
2301 LF 30/10	7	2	5	2525000	3175	1	3	0	2	4	1
2301 RB 2/10	7	3	1	27250	4325	0	0	0	0	2	1
2301 RB 9/10	7	3	2	Undetermined	Undetermined	0	0	0	0	0	0
2301 RB 16/10	7	3	3	5125	12500	0	0	0	0	1	2
2301 RB 23/10	7	3	4	96250	36500	1	2	0	2	2	2
2301 RB 30/10	7	3	5	67750	Undetermined	1	1	0	1	2	0
2301 LB 2/10	7	4	1	1380000	87500	0	0	0	0	4	2
2301 LB 9/10	7	4	2	40750	2950	0	0	0	0	2	1
2301 LB 16/10	7	4	3	88500	14800	0	0	0	0	2	2
2301 LB 23/10	7	4	4	134250	Undetermined	1	2	0	2	3	0
2301 LB 30/10	7	4	5	92750	Undetermined	1	1	0	1	2	0
2685 RF 11/10	8	1	2	5715.88	17600	0	0	0	0	1	2
2685 RF 19/10	8	1	3	4730.15	11229.6	0	0	0	0	1	2
2685 RF 25/10	8	1	4	Undetermined	Undetermined	0	0	0	0	0	0
2685 RF 31/10	8	1	5	10011.2	18973.3	0	0	0	0	2	2
2685 LF 11/10	8	2	2	Undetermined	19100	0	0	0	0	0	2
2685 LF 19/10	8	2	3	Undetermined	147000	0	0	0	0	0	3
2685 LF 25/10	8	2	4	Undetermined	9817	0	0	0	0	0	1
2685 LF 31/10	8	2	5	28416.8	38400	0	0	0	0	2	2
2685 RB 11/10	8	3	2	Undetermined	22136.9	0	0	0	0	0	2
2685 RB 19/10	8	3	3	Undetermined	12200	0	0	0	0	0	2
2685 RB 25/10	8	3	4	5699.32	16200	0	0	0	0	1	2
2685 RB 31/10	8	3	5	Undetermined	Undetermined	0	0	0	0	0	0
2685 LB 11/10	8	4	2	7181.07	41497.8	0	0	0	0	1	2
2685 LB 19/10	8	4	3	Undetermined	10700	0	0	0	0	0	2
2685 LB 25/10	8	4	4	Undetermined	11600	0	0	0	0	0	2
2685 LB 31/10	8	4	5	Undetermined	Undetermined	0	0	0	0	0	0
2720 RF 4/10	9	1	1	Undetermined	Undetermined	0	0	0	0	0	0
2720 RF 11/10	9	1	2	Undetermined	30800	0	0	0	0	0	2
2720 RF 19/10	9	1	3	Undetermined	Undetermined	0	0	0	0	0	0
2720 RF 25/10	9	1	4	Undetermined	Undetermined	0	0	0	0	0	0
2720 RF 31/10	9	1	5	Undetermined	Undetermined	0	0	0	0	0	0
2720 LF 4/10	9	2	1	Undetermined	Undetermined	0	0	0	0	0	0
2720 LF 19/10	9	2	3	Undetermined	Undetermined	0	0	0	0	0	0
2720 LF 25/10	9	2	4	Undetermined	30858.8	0	0	0	0	0	2
2720 LF 31/10	9	2	5	Undetermined	Undetermined	0	0	0	0	0	0
2720 RB 4/10	9	3	1	26384.8	65600	0	0	0	0	2	2
2720 RB 11/10	9	3	2	10676.8	32200	0	0	0	0	2	2
2720 RB 19/10	9	3	3	Undetermined	Undetermined	0	0	0	0	0	0
2720 RB 25/10	9	3	4	Undetermined	Undetermined	0	0	0	0	0	0
2720 RB 31/10	9	3	5	Undetermined	Undetermined	0	0	0	0	0	0
2720 LB 4/10	9	4	1	Undetermined	Undetermined	0	0	0	0	0	0
2720 LB 11/10	9	4	2	Undetermined	38274	0	0	0	0	0	2
2720 LB 19/10	9	4	3	Undetermined	Undetermined	0	0	0	0	0	0
2720 LB 25/10	9	4	4	Undetermined	Undetermined	0	0	0	0	0	0
2720 LB 31/10	9	4	5	Undetermined	30353.8	0	0	0	0	0	2
2229 RF 2/10	10	1	1	6990	44500	0	0	0	0	1	2
2229 RF 9/10	10	1	2	5957.22	Undetermined	0	0	0	0	1	0
2229 RF 23/10	10	1	4	Undetermined	25204	0	0	0	0	0	2
2229 RF 30/10	10	1	5	3620	117000	0	0	0	0	1	3
2229 LF 2/10	10	2	1	7136.88	70300	0	0	0	0	1	2
2229 LF 9/10	10	2	2	17545.2	Undetermined	0	0	0	0	2	0
2229 LF 16/10	10	2	3	2850	30628.8	0	0	0	0	1	2
2229 LF 23/10	10	2	4	2140.02	Undetermined	0	0	0	0	1	0
2229 LF 30/10	10	2	5	2550	329000	0	0	0	0	1	3
2229 RB 2/10	10	3	1	12817.2	36800	0	0	0	0	2	2
2229 RB 9/10	10	3	2	6270	Undetermined	0	0	0	0	1	0
2229 RB 16/10	10	3	3	2970	Undetermined	0	0	0	0	1	0
2229 RB 23/10	10	3	4	4506.93	Undetermined	0	0	0	0	1	0
2229 RB 30/10	10	3	5	1642.66	Undetermined	0	0	0	0	1	0
2229 LB 2/10	10	4	1	Undetermined	52220	0	0	0	0	0	2
2229 LB 9/10	10	4	2	Undetermined	47400	0	0	0	0	0	2
2229 LB 16/10	10	4	3	3500	Undetermined	0	0	0	0	1	0
2229 LB 23/10	10	4	4	2500	Undetermined	0	0	0	0	1	0
2229 LB 30/10	10	4	5	Undetermined	Undetermined	0	0	0	0	0	0
2290 RF 2/10	11	1	1	89600	284000	0	0	0	0	2	3
2290 RF 9/10	11	1	2	133000	41089.5	0	0	0	0	3	2
2290 RF 16/10	11	1	3	664000	53479.2	0	0	0	0	3	2
2290 RF 23/10	11	1	4	46800	43700	0	0	0	0	2	2
2290 RF 30/10	11	1	5	Undetermined	29346.5	2	0	1	3	0	2
2290 LF 2/10	11	2	1	8200	84000	2	0	1	3	1	2
2290 LF 9/10	11	2	2	Undetermined	Undetermined	0	0	0	0	0	0
2290 LF 16/10	11	2	3	21200	52100	0	0	0	0	2	2
2290 LF 23/10	11	2	4	148000	829000	2	2	1	3	3	3
2290 LF 30/10	11	2	5	10900	44400	0	0	0	0	2	2
2290 RB 2/10	11	3	1	Undetermined	Undetermined	0	0	0	0	0	0
2290 RB 9/10	11	3	2	3260	Undetermined	1	2	0	2	1	0
2290 RB 16/10	11	3	3	Undetermined	Undetermined	0	0	0	0	0	0
2290 RB 23/10	11	3	4	Undetermined	Undetermined	1	1	0	1	0	0
2290 RB 30/10	11	3	5	Undetermined	Undetermined	2	0	1	3	0	0
2290 LB 2/10	11	4	1	1100000	63000	0	0	0	0	4	2
2290 LB 9/10	11	4	2	Undetermined	Undetermined	0	0	0	0	0	0
2290 LB 16/10	11	4	3	2940	45400	0	0	0	0	1	2
2290 LB 23/10	11	4	4	82700	58900	0	0	0	0	2	2
2290 LB 30/10	11	4	5	9879.62	Undetermined	0	0	0	0	1	0
2650 RF 4/10	12	1	1	12200000	14900000	0	0	0	0	4	3
2650 RF 11/10	12	1	2	39200	92700	0	0	0	0	2	2
2650 RF 19/10	12	1	3	Undetermined	28100	0	0	0	0	0	2
2650 RF 25/10	12	1	4	Undetermined	Undetermined	0	0	0	0	0	0
2650 RF 31/10	12	1	5	6609.15	9493.55	0	0	0	0	1	1
2650 LF 4/10	12	2	1	706000	611000	0	0	1	3	3	3
2650 LF 11/10	12	2	2	158000	114000	0	0	0	0	3	3
2650 LF 19/10	12	2	3	6380	9709.27	0	0	0	0	1	1
2650 LF 25/10	12	2	4	Undetermined	9633.45	1	1	0	1	0	1
2650 LF 31/10	12	2	5	3722.7	22500	0	0	0	0	1	2
2650 RB 4/10	12	3	1	1340000	8570000	2	4	2	3	4	3
2650 RB 11/10	12	3	2	1340000	20900000	2	4	3	3	4	3
2650 RB 19/10	12	3	3	20400	19865.2	2	2	1	3	2	2
2650 RB 25/10	12	3	4	142000	17200	2	1	1	3	3	2
2650 RB 31/10	12	3	5	1770000	419000	2	3	1	3	4	3
2650 LB 4/10	12	4	1	20000	5900	0	0	0	0	2	1
2650 LB 11/10	12	4	2	96100	70000	0	0	0	0	2	2
2650 LB 19/10	12	4	3	Undetermined	11500	1	1	0	1	0	2
2650 LB 25/10	12	4	4	6497.53	13200	1	1	0	1	1	2
2613 RF 4/10	13	1	1	1410000	412000	2	3	1	3	4	3
2613 RF 11/10	13	1	2	61700	88200	2	1	2	3	2	2
2613 RF 19/10	13	1	3	Undetermined	Undetermined	2	1	1	3	0	0
2613 RF 25/10	13	1	4	Undetermined	11468.3	2	0	1	3	0	2
2613 RF 31/10	13	1	5	8011.5	10200	0	0	0	0	1	2
2613 LF 4/10	13	2	1	8000.78	17700	0	0	0	0	1	2
2613 LF 11/10	13	2	2	Undetermined	12400	1	1	0	1	0	2
2613 LF 19/10	13	2	3	Undetermined	Undetermined	0	0	0	0	0	0
2613 LF 25/10	13	2	4	13190.8	12744.5	1	1	0	1	2	2
2613 LF 31/10	13	2	5	Undetermined	Undetermined	1	1	0	1	0	0
2613 RB 4/10	13	3	1	33300	19900	0	0	0	0	2	2
2613 RB 11/10	13	3	2	Undetermined	14400	0	0	0	0	0	2
2613 RB 19/10	13	3	3	Undetermined	Undetermined	0	0	0	0	0	0
2613 RB 25/10	13	3	4	Undetermined	Undetermined	0	0	0	0	0	0
2613 RB 31/10	13	3	5	Undetermined	13011.5	0	0	0	0	0	2
2613 LB 4/10	13	4	1	1060000	20100	0	0	0	0	4	2
2613 LB 11/10	13	4	2	Undetermined	Undetermined	0	0	0	0	0	0
2613 LB 19/10	13	4	3	15700	15084.6	0	0	0	0	2	2
2613 LB 25/10	13	4	4	Undetermined	Undetermined	0	0	0	0	0	0
2613 LB 31/10	13	4	5	Undetermined	Undetermined	0	0	0	0	0	0
2211 RF 2/10	14	1	1	2388.99	54700	0	0	0	0	1	2
2211 RF 9/10	14	1	2	Undetermined	27400	1	1	0	1	0	2
2211 RF 16/10	14	1	3	19300	Undetermined	0	0	0	0	2	0
2211 RF 23/10	14	1	4	248000	30992.8	0	0	0	0	3	2
2211 RF 30/10	14	1	5	1200000	53600000	1	4	0	2	4	3
2211 LF 2/10	14	2	1	3440	48600	0	0	0	0	1	2
2211 LF 9/10	14	2	2	7480	Undetermined	0	0	0	0	1	0
2211 LF 16/10	14	2	3	6746.2	47000	0	0	0	0	1	2
2211 LF 23/10	14	2	4	1280000	Undetermined	1	2	0	2	4	0
2211 LF 30/10	14	2	5	4180000	Undetermined	1	3	0	2	4	0
2211 RB 2/10	14	3	1	10700	23400	0	0	0	0	2	2
2211 RB 9/10	14	3	2	73800	120000	1	1	0	1	2	3
2211 RB 16/10	14	3	3	100000	Undetermined	0	0	0	0	3	0
2211 RB 23/10	14	3	4	171000	1410000	2	2	2	3	3	3
2211 RB 30/10	14	3	5	1780000	Undetermined	1	2	0	2	4	0
2211 LB 2/10	14	4	1	28500	15100	0	0	0	0	2	2
2211 LB 9/10	14	4	2	931000	5230000	1	1	0	1	3	3
2211 LB 16/10	14	4	3	112000	163000	0	0	0	0	3	3
2211 LB 23/10	14	4	4	4759.15	26261	1	1	0	1	1	2
2211 LB 30/10	14	4	5	1330000	21340.9	1	1	0	1	4	2
2225 RF 2/10	15	1	1	6750	46700	0	0	0	0	1	2
2225 RF 9/10	15	1	2	39400	680000	1	1	0	1	2	3
2225 RF 16/10	15	1	3	17700	190000	0	0	0	0	2	3
2225 RF 23/10	15	1	4	9088	Undetermined	2	1	2	3	1	0
2225 RF 30/10	15	1	5	16500	32100	2	1	1	3	2	2
2225 LF 2/10	15	2	1	Undetermined	82500	2	0	1	3	0	2
2225 LF 9/10	15	2	2	Undetermined	28260.2	0	0	0	0	0	2
2225 LF 16/10	15	2	3	6260	1.42388e+06	0	0	0	0	1	3
2225 LF 23/10	15	2	4	109000	26445.8	1	1	0	1	3	2
2225 LF 30/10	15	2	5	14600	37900	1	1	0	1	2	2
2225 RB 2/10	15	3	1	Undetermined	43100	1	1	0	1	0	2
2225 RB 9/10	15	3	2	106000	34715.5	1	1	0	1	3	2
2225 RB 16/10	15	3	3	428000	42394.5	0	0	0	0	3	2
2225 RB 23/10	15	3	4	33900	Undetermined	1	2	0	2	2	0
2225 RB 30/10	15	3	5	Undetermined	23700	1	1	0	1	0	2
2225 LB 2/10	15	4	1	1190000	18075.3	1	1	0	1	4	2
2225 LB 9/10	15	4	2	33300	19300	1	1	0	1	2	2
2225 LB 16/10	15	4	3	18800	Undetermined	0	0	0	0	2	0
2225 LB2 23/10	15	4	4	503000	632000	1	2	0	2	3	3
2225 LB 30/10	15	4	5	9695.02	45600	1	1	0	1	1	2
2610 RF 4/10	16	1	1	158000	Undetermined	0	0	0	0	3	0
2610 RF 11/10	16	1	2	962500	9900	0	0	0	0	3	1
2610 RF 19/10	16	1	3	Undetermined	Undetermined	0	0	0	0	0	0
2610 RF 25/10	16	1	4	Undetermined	7875	0	0	0	0	0	1
2610 LF 4/10	16	2	1	2425	4600	0	0	0	0	1	1
2610 LF 11/10	16	2	2	3850000	7775	0	0	0	0	4	1
2610 LF 19/10	16	2	3	Undetermined	Undetermined	0	0	0	0	0	0
2610 LF 25/10	16	2	4	7200	5275	0	0	0	0	1	1
2610 LF 31/10	16	2	5	12000	6775	0	0	0	0	2	1
2610 RB 4/10	16	3	1	16275	140000	1	1	0	1	2	3
2610 RB 11/10	16	3	2	35750	5075	1	1	0	1	2	1
2610 RB 19/10	16	3	3	275000	92250	0	0	0	0	3	2
2610 RB 25/10	16	3	4	262500	24075	0	0	0	0	3	2
2610 RB 31/10	16	3	5	795000	527500	0	0	0	0	3	3
2610 LB 4/10	16	4	1	2347.5	4400	1	2	0	2	1	1
2610 LB 11/10	16	4	2	6775	Undetermined	2	2	1	3	1	0
2610 LB 19/10	16	4	3	7275	25500	2	0	1	3	1	2
2610 LB 25/10	16	4	4	Undetermined	11475	0	0	0	0	0	2
2610 LB 31/10	16	4	5	Undetermined	Undetermined	2	3	1	3	0	0
2714 RF 4/10	17	1	1	87250	Undetermined	0	0	0	0	2	0
2714 RF 11/10	17	1	2	75250	Undetermined	1	1	0	1	2	0
2714 RF 19/10	17	1	3	69500	Undetermined	0	0	0	0	2	0
2714 RF 25/10	17	1	4	Undetermined	Undetermined	0	0	0	0	0	0
2714 RF 31/10	17	1	5	211500	Undetermined	0	0	0	0	3	0
2714 LF 4/10	17	2	1	2292500	122750	1	2	0	2	4	3
2714 LF 11/10	17	2	2	422500	15650	2	2	1	3	3	2
2714 LF 19/10	17	2	3	18750	Undetermined	2	2	1	3	2	0
2714 LF 25/10	17	2	4	Undetermined	4650	2	1	1	3	0	1
2714 LF 31/10	17	2	5	125500	3000	1	2	0	2	3	1
2714 RB 4/10	17	3	1	Undetermined	Undetermined	1	1	0	1	0	0
2714 RB 11/10	17	3	2	462500	Undetermined	1	1	0	1	3	0
2714 RB 19/10	17	3	3	11425000	3350	1	1	0	1	4	1
2714 RB 25/10	17	3	4	33750	3975	1	1	0	1	2	1
2714 RB 31/10	17	3	5	34750	Undetermined	1	1	0	1	2	0
2714 LB 4/10	17	4	1	370000	Undetermined	1	1	0	1	3	0
2714 LB 11/10	17	4	2	111000	Undetermined	1	1	0	1	3	0
2714 LB 25/10	17	4	4	Undetermined	Undetermined	1	1	0	1	0	0
2714 LB 31/10	17	4	5	Undetermined	3075	0	0	0	0	0	1
2234 RF 2/10	18	1	1	168500	Undetermined	1	2	0	2	3	0
2234 RF 9/10	18	1	2	1257500	615000	0	0	0	0	4	3
2234 RF 16/10	18	1	3	2107500	186500	0	0	0	0	4	3
2234 RF 23/10	18	1	4	4075000	Undetermined	1	1	0	1	4	0
2234 RF 30/10	18	1	5	2110000	2950	2	2	2	3	4	1
2234 LF 2/10	18	2	1	1642500	13700	0	0	0	0	4	2
2234 LF 9/10	18	2	2	1002500	13025	0	0	0	0	4	2
2234 LF 16/10	18	2	3	1872500	Undetermined	0	0	0	0	4	0
2234 LF 23/10	18	2	4	24250	Undetermined	1	1	0	1	2	0
2234 LF 30/10	18	2	5	6675000	Undetermined	1	1	0	1	4	0
2234 RB 2/10	18	3	1	8700000	565000	0	0	0	0	4	3
2234 RB 9/10	18	3	2	Undetermined	2925	1	1	0	1	0	1
2234 RB 16/10	18	3	3	2182500	19850	1	2	0	2	4	2
2234 RB 23/10	18	3	4	2395000	Undetermined	1	1	0	1	4	0
2234 RB 30/10	18	3	5	1075000	2207.5	1	4	0	2	4	1
2234 LB 2/10	18	4	1	4025000	9150	1	1	0	1	4	1
2234 LB 9/10	18	4	2	2177500	4125	0	0	0	0	4	1
2234 LB 16/10	18	4	3	827500	8725	0	0	0	0	3	1
2234 LB 23/10	18	4	4	327500	6050	1	1	0	1	3	1
2234 LB 30/10	18	4	5	2550000	Undetermined	1	2	0	2	4	0

## Sheet: qPCR2016
ID	SheepId	Group	Date	RecordingDay	Week	Feet1	Feet2	Foot	DateofProcessing	FootCode	LocoScore	IDSore	FRScore	DnSwabLoad	DnCat
7	2231	T	2006-10-02	1	1	3	27	RF	2016	1	1	0	0	170	1
7	2231	T	2006-10-09	8	2	3	27	RF	2016	1	1	0	0	8.24422	1
7	2231	T	2006-10-16	15	3	3	27	RF	2016	1	1	0	0	39.0605	1
7	2231	T	2006-10-23	22	4	3	27	RF	2016	1	1	2	0	Undetermined	0
7	2231	T	2006-10-30	29	5	3	27	RF	2016	1	1	1	0	63.9505	1
7	2231	T	2006-10-02	1	1	1	25	LF	2016	2	1	0	0	5.6787	1
7	2231	T	2006-10-09	8	2	1	25	LF	2016	2	1	0	0	3.77179	1
7	2231	T	2006-10-16	15	3	1	25	LF	2016	2	1	0	0	Undetermined	0
7	2231	T	2006-10-23	22	4	1	25	LF	2016	2	1	2	0	15.0017	1
7	2231	T	2006-10-30	29	5	1	25	LF	2016	2	1	2	0	1240	1
7	2231	T	2006-10-02	1	1	4	28	RH	2016	3	1	1	0	1724.73	1
7	2231	T	2006-10-09	8	2	4	28	RH	2016	3	1	1	0	77.8143	1
7	2231	T	2006-10-16	15	3	4	28	RH	2016	3	1	1	0	88.5089	1
7	2231	T	2006-10-23	22	4	4	28	RH	2016	3	1	3	0	4.66	1
7	2231	T	2006-10-30	29	5	4	28	RH	2016	3	1	2	0	650.675	1
7	2231	T	2006-10-02	1	1	2	26	LH	2016	4	1	1	0	4.34	1
7	2231	T	2006-10-09	8	2	2	26	LH	2016	4	1	0	0	151.83	1
7	2231	T	2006-10-16	15	3	2	26	LH	2016	4	1	0	0	478	1
7	2231	T	2006-10-23	22	4	2	26	LH	2016	4	1	2	0	57.5879	1
7	2231	T	2006-10-30	29	5	2	26	LH	2016	4	1	2	0	2422.71	1
9	2266	T	2006-10-02	1	1	4	36	RH	2016	3	0	0	0	15.9	1
9	2266	T	2006-10-09	8	2	4	36	RH	2016	3	0	0	0	5.13662	1
9	2266	T	2006-10-16	15	3	4	36	RH	2016	3	0	0	0	11.0381	1
9	2266	T	2006-10-23	22	4	4	36	RH	2016	3	1	1	0	9.35921	1
9	2266	T	2006-10-30	29	5	4	36	RH	2016	3	1	2	0	Undetermined	1
9	2266	T	2006-10-02	1	1	2	34	LH	2016	4	0	0	0	25.5068	1
9	2266	T	2006-10-09	8	2	2	34	LH	2016	4	0	1	0	93.898	1
9	2266	T	2006-10-16	15	3	2	34	LH	2016	4	0	0	0	44.882	1
9	2266	T	2006-10-23	22	4	2	34	LH	2016	4	1	2	0	Undetermined	0
9	2266	T	2006-10-30	29	5	2	34	LH	2016	4	1	1	0	12.9	1
22	2311	T	2006-10-02	1	1	3	87	RF	2016	1	1	0	0	471.524	1
22	2311	T	2006-10-09	8	2	3	87	RF	2016	1	1	0	0	15935	2
22	2311	T	2006-10-16	15	3	3	87	RF	2016	1	1	0	0	5806.54	1
22	2311	T	2006-10-23	22	4	3	87	RF	2016	1	1	1	0	43800	2
22	2311	T	2006-10-30	29	5	3	87	RF	2016	1	2	2	0	32861.5	2
22	2311	T	2006-10-02	1	1	1	85	LF	2016	2	1	0	0	2826.46	1
22	2311	T	2006-10-09	8	2	1	85	LF	2016	2	1	0	0	3055.49	1
22	2311	T	2006-10-16	15	3	1	85	LF	2016	2	1	0	0	18062.8	1
22	2311	T	2006-10-23	22	4	1	85	LF	2016	2	1	2	0	48810.8	2
22	2311	T	2006-10-30	29	5	1	85	LF	2016	2	2	4	0	218733	3
27	2340	T	2006-10-02	1	1	4	108	RH	2016	3	2	0	1	6.39123	1
27	2340	T	2006-10-09	8	2	4	108	RH	2016	3	2	2	1	Undetermined	0
27	2340	T	2006-10-16	15	3	4	108	RH	2016	3	1	1	1	796.36	1
27	2340	T	2006-10-23	22	4	4	108	RH	2016	3	2	2	0	640.049	1
27	2340	T	2006-10-30	29	5	4	108	RH	2016	3	2	1	0	454.062	1
27	2340	T	2006-10-02	1	1	2	106	LH	2016	4	2	0	0	10.8622	1
27	2340	T	2006-10-09	8	2	2	106	LH	2016	4	2	0	0	Undetermined	0
27	2340	T	2006-10-16	15	3	2	106	LH	2016	4	1	0	0	85.0106	1
27	2340	T	2006-10-23	22	4	2	106	LH	2016	4	2	2	0	11.4317	1
27	2340	T	2006-10-30	29	5	2	106	LH	2016	4	2	0	0	4.04	1
28	2346	T	2006-10-02	1	1	1	109	LF	2016	2	2	0	0	7166.31	1
28	2346	T	2006-10-09	8	2	1	109	LF	2016	2	0	0	0	2882.88	1
28	2346	T	2006-10-16	15	3	1	109	LF	2016	2	2	0	0	1815.95	1
28	2346	T	2006-10-23	22	4	1	109	LF	2016	2	1	0	0	37.0167	1
28	2346	T	2006-10-30	29	5	1	109	LF	2016	2	2	3	0	78736.4	2
28	2346	T	2006-10-02	1	1	4	112	RH	2016	3	2	0	0	121.669	1
28	2346	T	2006-10-09	8	2	4	112	RH	2016	3	0	0	0	31.4315	1
28	2346	T	2006-10-16	15	3	4	112	RH	2016	3	2	0	0	50.5381	1
28	2346	T	2006-10-23	22	4	4	112	RH	2016	3	1	3	0	Undetermined	0
28	2346	T	2006-10-30	29	5	4	112	RH	2016	3	2	0	0	38.2715	1
28	2346	T	2006-10-02	1	1	2	110	LH	2016	4	2	0	0	2740	1
28	2346	T	2006-10-09	8	2	2	110	LH	2016	4	0	0	0	1714.85	1
28	2346	T	2006-10-16	15	3	2	110	LH	2016	4	2	3	0	13927.9	2
28	2346	T	2006-10-23	22	4	2	110	LH	2016	4	1	3	1	168.073	1
28	2346	T	2006-10-30	29	5	2	110	LH	2016	4	2	2	2	466.515	1
29	2347	T	2006-10-02	1	1	1	113	LF	2016	2	0	0	0	7.25866	1
29	2347	T	2006-10-09	8	2	1	113	LF	2016	2	0	0	0	50.2349	1
29	2347	T	2006-10-16	15	3	1	113	LF	2016	2	1	0	0	13.1466	1
29	2347	T	2006-10-23	22	4	1	113	LF	2016	2	1	2	0	75.2898	1
29	2347	T	2006-10-30	29	5	1	113	LF	2016	2	1	1	0	20.2441	1
29	2347	T	2006-10-02	1	1	4	116	RH	2016	3	0	0	1	10.4365	1
29	2347	T	2006-10-09	8	2	4	116	RH	2016	3	0	0	0	21.5281	1
29	2347	T	2006-10-16	15	3	4	116	RH	2016	3	1	0	0	5268.42	1
29	2347	T	2006-10-23	22	4	4	116	RH	2016	3	1	2	0	51.853	1
29	2347	T	2006-10-30	29	5	4	116	RH	2016	3	1	2	0	40.6	1
29	2347	T	2006-10-02	1	1	2	114	LH	2016	4	0	0	1	N/A	0
29	2347	T	2006-10-09	8	2	2	114	LH	2016	4	0	0	0	75.9403	1
29	2347	T	2006-10-16	15	3	2	114	LH	2016	4	1	0	0	25477.3	2
29	2347	T	2006-10-23	22	4	2	114	LH	2016	4	1	1	0	14.288	1
29	2347	T	2006-10-30	29	5	2	114	LH	2016	4	1	1	0	17587.2	2
34	2616	C	2006-10-04	1	1	3	135	RF	2016	1	3	2	4	7155.07	1
34	2616	C	2006-10-11	10	2	3	135	RF	2016	1	3	2	4	20016.6	2
34	2616	C	2006-10-19	16	3	3	135	RF	2016	1	2	2	2	38.3445	1
34	2616	C	2006-10-25	22	4	3	135	RF	2016	1	1	0	8	Undetermined	0
34	2616	C	2006-10-31	28	5	3	135	RF	2016	1	1	3	0	9.79406	1
34	2616	C	2006-10-04	1	1	2	134	LH	2016	4	3	0	0	22.0662	1
34	2616	C	2006-10-11	10	2	2	134	LH	2016	4	3	0	0	945.088	1
34	2616	C	2006-10-19	16	3	2	134	LH	2016	4	2	0	0	12.8234	1
34	2616	C	2006-10-25	22	4	2	134	LH	2016	4	1	0	0	Undetermined	0
34	2616	C	2006-10-31	28	5	2	134	LH	2016	4	1	2	4	3.6604	1
37	2630	C	2006-10-04	1	1	3	147	RF	2016	1	2	0	0	Undetermined	0
37	2630	C	2006-10-11	10	2	3	147	RF	2016	1	1	0	0	15.9801	1
37	2630	C	2006-10-19	16	3	3	147	RF	2016	1	2	0	0	Undetermined	0
37	2630	C	2006-10-25	22	4	3	147	RF	2016	1	1	0	4	5.8363	1
37	2630	C	2006-10-31	28	5	3	147	RF	2016	1	-99	-99	0	9.01751	1
37	2630	C	2006-10-04	1	1	4	148	RH	2016	3	2	1	2	40.1814	1
37	2630	C	2006-10-11	10	2	4	148	RH	2016	3	1	0	0	14927.1	2
37	2630	C	2006-10-19	16	3	4	148	RH	2016	3	2	1	4	13.7773	1
37	2630	C	2006-10-25	22	4	4	148	RH	2016	3	1	1	0	13312.3	2
37	2630	C	2006-10-31	28	5	4	148	RH	2016	3	-99	-99	0	Undetermined	0
37	2630	C	2006-10-04	1	1	2	146	LH	2016	4	2	0	0	1282.55	1
37	2630	C	2006-10-11	10	2	2	146	LH	2016	4	1	0	0	6036.44	1
37	2630	C	2006-10-19	16	3	2	146	LH	2016	4	2	1	2	Undetermined	0
37	2630	C	2006-10-25	22	4	2	146	LH	2016	4	1	0	0	32.3073	1
37	2630	C	2006-10-31	28	5	2	146	LH	2016	4	-99	-99	0	31.7184	1
41	2643	C	2006-10-04	1	1	1	161	LF	2016	2	4	4	6	17257.6	2
41	2643	C	2006-10-11	10	2	1	161	LF	2016	2	3	4	10	6893.29	1
41	2643	C	2006-10-19	16	3	1	161	LF	2016	2	2	1	4	11.1952	1
41	2643	C	2006-10-25	22	4	1	161	LF	2016	2	1	0	0	10.0482	1
41	2643	C	2006-10-31	28	5	1	161	LF	2016	2	1	1	0	Undetermined	0
42	2644	C	2006-10-04	1	1	3	167	RF	2016	1	1	0	0	18579.6	2
42	2644	C	2006-10-11	10	2	3	167	RF	2016	1	1	0	0	1153.52	1
42	2644	C	2006-10-19	16	3	3	167	RF	2016	1	0	0	0	Undetermined	0
42	2644	C	2006-10-25	22	4	3	167	RF	2016	1	1	1	2	5.95105	1
42	2644	C	2006-10-31	28	5	3	167	RF	2016	1	0	0	0	25.0995	1
44	2652	C	2006-10-04	1	1	1	173	LF	2016	2	2	1	0	7254.78	1
44	2652	C	2006-10-11	10	2	1	173	LF	2016	2	1	1	2	7379.04	1
44	2652	C	2006-10-19	16	3	1	173	LF	2016	2	1	1	3	Undetermined	0
44	2652	C	2006-10-25	22	4	1	173	LF	2016	2	1	1	2	21.7888	1
44	2652	C	2006-10-31	28	5	1	173	LF	2016	2	1	1	0	729.33	1
45	2662	C	2006-10-04	1	1	3	179	RF	N/A	1	2	1	4	N/A	0
45	2662	C	2006-10-11	10	2	3	179	RF	2016	1	2	1	4	539.23	1
45	2662	C	2006-10-19	16	3	3	179	RF	2016	1	2	1	4	50.3823	1
45	2662	C	2006-10-25	22	4	3	179	RF	2016	1	2	1	4	Undetermined	0
45	2662	C	2006-10-31	28	5	3	179	RF	2016	1	2	1	2	16.9	1
45	2662	C	2006-10-04	1	1	1	177	LF	2016	2	2	2	0	4819.73	1
45	2662	C	2006-10-11	10	2	1	177	LF	2016	2	2	2	0	14025	2
45	2662	C	2006-10-19	16	3	1	177	LF	2016	2	2	2	0	6.58	1
45	2662	C	2006-10-25	22	4	1	177	LF	2016	2	2	2	0	130.671	1
45	2662	C	2006-10-31	28	5	1	177	LF	2016	2	2	0	0	17888	2
46	2667	C	2006-10-04	1	1	4	184	RH	N/A	3	2	2	4	N/A	0
46	2667	C	2006-10-11	10	2	4	184	RH	2016	3	2	2	4	43.7537	1
46	2667	C	2006-10-19	16	3	4	184	RH	2016	3	2	0	6	Undetermined	0
46	2667	C	2006-10-25	22	4	4	184	RH	2016	3	0	0	0	20.8497	1
46	2667	C	2006-10-31	28	5	4	184	RH	2016	3	0	0	0	6.30777	1
46	2667	C	2006-10-04	1	1	2	182	LH	2016	4	2	1	2	9.7504	1
46	2667	C	2006-10-11	10	2	2	182	LH	2016	4	2	0	0	38.9009	1
46	2667	C	2006-10-19	16	3	2	182	LH	2016	4	2	0	0	Undetermined	0
46	2667	C	2006-10-25	22	4	2	182	LH	2016	4	0	0	0	15.086	1
46	2667	C	2006-10-31	28	5	2	182	LH	2016	4	0	0	0	15.6489	1
47	2674	C	2006-10-04	1	1	1	185	LF	2016	2	1	0	0	25.3212	1
47	2674	C	2006-10-11	10	2	1	185	LF	2016	2	1	2	0	5.87	1
47	2674	C	2006-10-19	16	3	1	185	LF	2016	2	0	0	0	251.494	1
47	2674	C	2006-10-25	22	4	1	185	LF	2016	2	0	0	0	Undetermined	0
47	2674	C	2006-10-31	28	5	1	185	LF	2016	2	0	0	0	6.76	1
48	2676	C	2006-10-04	1	1	3	191	RF	2016	1	3	0	0	8.03408	1
48	2676	C	2006-10-11	10	2	3	191	RF	2016	1	2	0	0	Undetermined	0
48	2676	C	2006-10-19	16	3	3	191	RF	2016	1	2	0	0	1004.86	1
48	2676	C	2006-10-25	22	4	3	191	RF	N/A	1	-99	-99	0	N/A	0
48	2676	C	2006-10-31	28	5	3	191	RF	2016	1	2	2	4	21610	2
48	2676	C	2006-10-04	1	1	4	192	RH	2016	3	3	1	0	1510.08	1
48	2676	C	2006-10-11	10	2	4	192	RH	2016	3	2	2	2	5.30768	1
48	2676	C	2006-10-19	16	3	4	192	RH	2016	3	2	2	2	48.9772	1
48	2676	C	2006-10-25	22	4	4	192	RH	N/A	3	-99	-99	0	N/A	0
48	2676	C	2006-10-31	28	5	4	192	RH	2016	3	2	2	4	61.5243	1
48	2676	C	2006-10-04	1	1	2	190	LH	2016	4	3	2	0	10183	2
48	2676	C	2006-10-11	10	2	2	190	LH	2016	4	2	2	0	15.0629	1
48	2676	C	2006-10-19	16	3	2	190	LH	2016	4	2	1	0	Undetermined	0
48	2676	C	2006-10-25	22	4	2	190	LH	N/A	4	-99	-99	0	N/A	0
48	2676	C	2006-10-31	28	5	2	190	LH	2016	4	2	2	0	1339.93	1
52	2701	C	2006-10-04	1	1	3	207	RF	2016	1	0	0	0	Undetermined	0
52	2701	C	2006-10-11	10	2	3	207	RF	2016	1	1	0	0	13935.4	2
52	2701	C	2006-10-19	16	3	3	207	RF	2016	1	1	0	0	495.24	1
52	2701	C	2006-10-25	22	4	3	207	RF	2016	1	2	1	0	4.09711	1
52	2701	C	2006-10-31	28	5	3	207	RF	2016	1	3	2	0	36.5903	1
52	2701	C	2006-10-04	1	1	1	205	LF	2016	2	0	0	0	33.4407	1
52	2701	C	2006-10-11	10	2	1	205	LF	2016	2	1	0	0	21.6086	1
52	2701	C	2006-10-19	16	3	1	205	LF	2016	2	1	0	0	Undetermined	0
52	2701	C	2006-10-25	22	4	1	205	LF	2016	2	2	0	0	10.8308	1
52	2701	C	2006-10-31	28	5	1	205	LF	2016	2	3	2	0	37849.8	2
52	2701	C	2006-10-04	1	1	4	208	RH	2016	3	0	0	0	Undetermined	0
52	2701	C	2006-10-11	10	2	4	208	RH	2016	3	1	1	4	Undetermined	0
52	2701	C	2006-10-19	16	3	4	208	RH	2016	3	1	1	1	54.3976	1
52	2701	C	2006-10-25	22	4	4	208	RH	2016	3	2	3	0	19391.1	2
52	2701	C	2006-10-31	28	5	4	208	RH	2016	3	3	2	0	6163.27	1
52	2701	C	2006-10-04	1	1	2	206	LH	2016	4	0	0	0	Undetermined	0
52	2701	C	2006-10-11	10	2	2	206	LH	2016	4	1	1	0	960.924	1
52	2701	C	2006-10-19	16	3	2	206	LH	2016	4	1	1	0	5954.17	1
52	2701	C	2006-10-25	22	4	2	206	LH	2016	4	2	1	0	73301.4	2
52	2701	C	2006-10-31	28	5	2	206	LH	2016	4	3	4	4	77153.6	2
55	2708	C	2006-10-04	1	1	1	217	LF	2016	2	0	0	0	Undetermined	0
55	2708	C	2006-10-11	10	2	1	217	LF	2016	2	0	0	0	7.54743	1
55	2708	C	2006-10-19	16	3	1	217	LF	2016	2	0	0	0	Undetermined	0
55	2708	C	2006-10-25	22	4	1	217	LF	2016	2	0	0	0	Undetermined	0
55	2708	C	2006-10-31	28	5	1	217	LF	2016	2	0	2	0	8.38343	1
56	2709	C	2006-10-04	1	1	2	222	LH	2016	4	0	0	0	Undetermined	0
56	2709	C	2006-10-11	10	2	2	222	LH	2016	4	0	0	0	Undetermined	0
56	2709	C	2006-10-19	16	3	2	222	LH	2016	4	0	0	0	4.72783	1
56	2709	C	2006-10-25	22	4	2	222	LH	2016	4	0	0	0	17.6851	1
56	2709	C	2006-10-31	28	5	2	222	LH	2016	4	0	2	0	9.1	1
60	2726	C	2006-10-04	1	1	4	240	RH	2016	3	4	2	6	12091.4	2
60	2726	C	2006-10-11	10	2	4	240	RH	2016	3	3	1	6	23100	2
60	2726	C	2006-10-19	16	3	4	240	RH	2016	3	1	2	4	988.85	1
60	2726	C	2006-10-25	22	4	4	240	RH	2016	3	0	1	2	19.6582	1
60	2726	C	2006-10-31	28	5	4	240	RH	2016	3	3	2	6	6790.5	1
